# Supplementary material for: Nanopore direct RNA sequencing maps the complexity of Arabidopsis mRNA processing and m6A modification
Source: eLife. 2020 Jan 14;9:e49658. doi: 10.7554/eLife.49658 (PMC6959997; doi:10.7554/eLife.49658)
Supplement: Figure 2—figure supplement 1—source data 1. [file elife-49658-fig2-figsupp1-data1.zip]

Archive with 3 entries (2 files):
- sd02_ercc_polya_lengths.tsv.gz
- __MACOSX/
- __MACOSX/._sd02_ercc_polya_lengths.tsv.gz
