# Supplementary material for: Nanopore direct RNA sequencing maps the complexity of Arabidopsis mRNA processing and m6A modification
Source: eLife. 2020 Jan 14;9:e49658. doi: 10.7554/eLife.49658 (PMC6959997; doi:10.7554/eLife.49658)
Supplement: Figure 4—figure supplement 1—source data 1. [file elife-49658-fig4-figsupp1-data1.txt]

>AT3G26395_product1
CTCCTACTNNTTTNGCACCCTTAGGGCGAATTGGGCCCGACGTCGCATGCTCCCGGCCGCCATGGCGGCCGCGGGAATTCGATTAATATTTTCCGGTGAATAGCCGTCCCGAGTGGCTCGGACTTCTGCCCGGAAATCTATCAAGCGGTTATTTCTTGGTTGAAAGATTGAAGAATATTCCGATGCATATTACCATTCCCTTATGTTGTGTTCTTTAGGAGTTCCGTTCAGTGTTATTTCGGTGGTAAACAAAAAAATTTCGTGCGATGTTTCGACGATATTTTCTTCACCGGATTCTGGGCTTAATCACTAGTGAATTCGCGGCCGCCTGCAGGTCGACCATATGGGAGAGCTCCCAACGCGTTGGATGCATAGCTTGAGTATTCTATAGTGTCACCTAAATAGCTTGGCGTAATCATGGTCATAGCTGTTTCCTGTGTGAAATTGTTATCCGCTCACAATTCCACACAACATACGAGCCGGAAGCATAAAGTGTAAAGCCTGGGGTGCCTAATGAGTGAGCTAACTCACATTAATTGCGTTGCGCTCACTGCCCGCTTTCCAGTCGGGAAACCTGTCGTGCCAGCTGCATTAATGAATCGGCCAACGCGCGGGGAGAGGCGGTTTGCGTATTGGGCGCTCTTCCGCTTCCTCGCTCACTGACTCGCTGCGCTCGGTCGTTCGGCTGCGGCGAGCGGTATCAGCTCACTCAAAGGCGGTAATACGGTTATCCACAGAATCAGGGGATAACGCAGGAAAGAACATGTGAGCAAAAGGCCAGCAAAAGGCCAGGAACCGTAAAAAGGCCGCGTTGCTGGCGTTTTTCCATAGGCTCCGCCCCCCTGACGAGCATCACAAAAATCGACGCTCAAGTCAGAGGTGGCGAAACCCGACAGGACTATAAAGATACCAGGCGTTTCCCCCTGGAAGCTCCCTCGTGCGCTCTCCTGTTCCGACCCTGCCGCTTACCGGATACCTGTCCGCCTTTCTCCCTTCG
>AT3G26395_product2
TGACTTNNTTTTGCTCCCTTAGGGCGAATTGGGCCCGACGTCGCATGCTCCCGGCCGCCATGGCGGCCGCGGGAATTCGATTAATATTTTCCGGTGAATAGCCGTCCCGAGTGGCTCGGACTTCTGCCCGGTATCTTTCAGCTTTGATAGTGGAGATAGCCGGTTTACGTCTGGCAAACCCAATTTCTATGAATGGTTTTGGCCGGGTTTTTATCTTTTCTCGCCGTCGATCGGTTTATACCGATTGCTTTTCACTTTTATTTCAATAATTTCTACAGATCTGAGTTAGGAATTGATTTTTAGGTACTAGATCCTAAAAATTAATAATTCTGGCTTGTGATTTTGGAAACCTCGATTTGCAGGAAATCTATCAAGCGGTTATTTCTTGGTTGAAAGATTGAAGAATATTCCGATGCATATTACCATTCCCTTATGTTGTGTTCTTTAGGAGTTCCGTTCAGTGTTATTTCGGTGGTAAACAAAAAAATTTCGTGCGATGTTTCGACGATATTTTCTTCACCGGATCCTGGGCTTAATCACTAGTGAATTCGCGGCCGCCTGCAGGTCGACCATATGGGAGAGCTCCCAACGCGTTGGATGCATAGCTTGAGTATTCTATAGTGTCACCTAAATAGCTTGGCGTAATCATGGTCATAGCTGTTTCCTGTGTGAAATTGTTATCCGCTCACAATTCCACACAACATACGAGCCGGAAGCATAAAGTGTAAAGCCTGGGGTGCCTAATGAGTGAGCTAACTCACATTAATTGCGTTGCGCTCACTGCCCGCTTTCCAGTCGGGAAACCTGTCGTGCCAGCTGCATTAATGAATCGGCCAACGCGCGGGGAGAGGCGGTTTGCGTATTGGGCGCTCTTCCGCTTCCTCGCTCACTGACTCGCTGCGCTCGGTCGTTCGGCTGCGGCGAGCGGTATCAGCTCACTCAAAGGCGGTAATACGGTTATCCACAGAATCAGGGGATAACGCAGGAAAGAACATGTGAGCAAAAGGCCAGCAAAGGGCCAGGAACCGTAAAAAGGCCGCGTTGCTGGCGTTTTTCCATAGGCTCCGCCCCCCCTGACAAGCATCCCAAAAATCGACGCTCAAGTCAAAGGTGGG
>AT3G26395_product3
CGGGTTGGACTCAAGACGATAGTTCCCGGATAAGGGCCAGCGGTCGGGCTGAACGGGGGGTTCNGGCACCCAGCCCAGCTTGGAGCGAACGACCTACCCCGAACTGAGATACCTACAGCGTGAGCTATGAGAAAGCGCCACGCTTCCCGAAGGGAGAAAGGCGGACAGGTATCCGGTAAGCGGCAGGGTCGGAACAGGAGAGCGCACGAGGGAGCTTCCAGGGGGAAACGCCTGGTATCTTTATAGTCCTGTCGGGTTTCGCCACCTCTGACTTGAGCGTCGATTTTTGTGATGCTCGTCAGGGGGGCGGAGCCTATGGAAAAACGCCAGCAACGCGGCCTTTTTACGGTTCCTGGCCTTTTGCTGGCCTTTTGCTCACATGTTCTTTCCTGCGTTATCCCCTGATTCTGTGGATAACCGTATTACCGCCTTTGAGTGAGCTGATACCGCTCGCCGCAGCCGAACGACCGAGCGCAGCGAGTCAGTGAGCGAGGAAGCGGAAGAGCGCCCAATACGCAAACCGCCTCTCCCCGCGCGTTGGCCGATTCATTAATGCAGCTGGCACGACAGGTTTCCCGACTGGAAAGCGGGCAGTGAGCGCAACGCAATTAATGTGAGTTAGCTCACTCATTAGGCACCCCAGGCTTTACACTTTATGCTTCCGGCTCGTATGTTGTGTGGAATTGTGAGCGGATAACAATTTCACACAGGAAACAGCTATGACCATGATTACGCCAAGCTATTTAGGTGACACTATAGAATACTCAAGCTATGCATCCAACGCGTTGGGAGCTCTCCCATATGGTCGACCTGCAGGCGGCCGCGAATTCACTAGTGATTAATATTTTCCGGTGAATAGCCGTCCCGAGTGGCTCGGACTTCTGCCCGGTATCTTTCAGCTTTGATAGTGGAGATAGCCGGTTTACGTCTGGCAAACCCAATTTCTATGAATGGTTTTGGCCGGGAAATCTATCAAGCGGTTATTTCTTGGTTGAAAGATTGAAGAATATTCCGATGCATATTACCATTCCCTTATGTTGTGTTCTTTAGGAGTTCCGTTCAGTGTTATTTCGGTGGTAAACAAAAAAATTTCGTGCGATGTTTCGACGATATTTTCTTCACCGGATTCTGGGCTTAATCGAATTCCCGCGGCCGCCATGGCGGCCGGGAGCATGCGACGTCGGGCCCAATTCGCCCTAAGGGAGCGCCACNNNAAAGATA
>AT3G26395_product4
AGGGGTTTTAACCNNGGGGCCNAATTACCAAAAATTTTTTTTTTTTTAGGGGTAACCCCNNATTAGGCCCCCCCNNTNCAAGAAANNCTNNAAGCCCCCGCCCTNNANNCCCCNGGCTTNNGTAAATCCCGTTTACCCAGGGGNNNNNGCCAAGGGGCGNNAAAGCCGGNTTTTNNCCCGGGTTGGGNNNCAAAGGCGATTGTTTCCCGGATAAGGGCCCAGNGGTTCGGGCTTAACCGGGGGGGTTNCGGCCCCCCCAGCCCCAGCTTGGAGGCGAACGGCCCTACCCCCGAACNNNAGATACCTTCCAGCGTGNGCTTTNAGAAAAGCGCCACGCTTCCCGAAAGGAGAAAAGGCGGACCAGGTTTCCGGTAAGCGGCAGGGTCGAAACAGGAGAGCGCACGAGGGAGCTTCCAGAGGGAAACGCCTGGTATCTTTATAGTCCTGTCGAGTTTCGCCACCTCTGACTTGAGCGTCGATTTTTGTGATGCTCGTCAGGGGGGCGGAGCCTATGGAAANACGCCAGCAACGCGGCCTTTTTACGGTTCCTGGCCTTTTGCTGGCCTTTTGCTCACATGTTCTTTCCTGCGTTATCCCCTGATTCTGTGGATAACCGTATTACCGCCTTTGAGTGAGCTGATACCGCTCGCCGCAGCCGAACGACCGAGCGCAGCGAGTCAGTGAGCGAGGAAGCGGAAGAGCGCCCAATACGCAAACCGCCTCTCCCCGCGCGTTGGCCGATTCATTAATGCAGCTGGCACGACAGGTTTCCCGACTGGAAAGCGGGCAGTGAGCGCAACGCAATTAATGTGAGTTAGCTCACTCATTAGGCACCCCAGGCTTTACACTTTATGCTTCCGGCTCGTATGTTGTGTGGAATTGTGAGCGGATAACAATTTCACACAGGAAACAGCTATGACCATGATTACGCCAAGCTATTTAGGTGACACTATAGAATACTCAAGCTATGCATCCAACGCGTTGGGAGCTCTCCCATATGGTCGACCTGCAGGCGGCCGCGAATTCACTAGTGATTAATATTTTCCGGTGAATAGCCGTCCCGAGTGGCTCGGACTTCTGCCCGGTATCTTTCAGCTTTGATAGTGGAGATAGCCGGTTTACGTCTGGCAAACCCAATTTCTATGAATGGTTTTGGCCGGGTTTTTATCTTTTCTCGCCGTCGATCGGAAATCTATCAAGCGGTTATTTCTTGGTTGAAAGATTGAAGAATATTCCGATGCATATTACCATTCCCTTATGTTGTGTTCTTTAGGAGTTCCGTTCAGTGTTATTTCGGTGGTAAACAAAAAAATTTCGTGCGATGTTTCGACGATATTTTCTTCACCGGATTCTGGGCTTAATCGAATTCCCGCGGCCGCCATGGCGGCCGGGAGCATGCGACGTCGGGCCCAATTCGCCCTAAGGGAGNANAGAATAANNNTCN
>AT3G26395_product5
TGGCCCCCTTAGGGCGATTGGGCCCGACGTCGCATGCTCCCGGCCGCCATGGCGGCCGCGGGAATTCGATTAATATTTTCCGGTGAATAGCCGTCCCGAGTGGCTCGGACTTCTGCCCGGTATCTTTCAGCTTTGATAGTGGAGATAGCCGGTTTACGTCTGGCAAACCCAATTTCTATGAATGGTTTTGGCCGGGTTTTTATCTTTTCTCGCCGTCGATCGGTTTATACCGATTGCTTTTCACTTTTATTTCAATAATTTCTACAGATCTGAGAAATCTATCAAGCGGTTATTTCTTGGTTGAAAGATTGAAGAATATTCCGATGCATATTACCATTCCCTTATGTTGTGTTCTTTAGGAGTTCCGTTCAGTGTTATTTCGGTGGTAAACAAAAAAATTTCGTGCGATGTTTCGACGATATTTTCTTCACCGGATTCTGGGCTTAATCACTAGTGAATTCGCGGCCGCCTGCAGGTCGACCATATGGGAGAGCTCCCAACGCGTTGGATGCATAGCTTGAGTATTCTATAGTGTCACCTAAATAGCTTGGCGTAATCATGGTCATAGCTGTTTCCTGTGTGAAATTGTTATCCGCTCACAATTCCACACAACATACGAGCCGGAAGCATAAAGTGTAAAGCCTGGGGTGCCTAATGAGTGAGCTAACTCACATTAATTGCGTTGCGCTCACTGCCCGCTTTCCAGTCGGGAAACCTGTCGTGCCAGCTGCATTAATGAATCGGCCAACGCGCGGGGAGAGGCGGTTTGCGTATTGGGCGCTCTTCCGCTTCCTCGCTCACTGACTCGCTGCGCTCGGTCGTTCGGCTGCGGCGAGCGGTATCAGCTCACTCAAAGGCGGTAATACGGTTATCCACAGAATCAGGGGATAACGCAGGAAAGAACATGTGAGCAAAAGGCCAGCAAAAGGCCAGGAACCGTAAAAAGGCCGCGTTGCTGGCGTTTTTCCATAGGCTCCGCCCCCCTGACGAGCATCACAAAAATCGACGCTCAAGTCAGAGGTGCGAAACCCGACAGGACTATAAAGANNCCAGGCGTTTCCCCCTGGAAGCTCCCTCGTGCGCTCTCCTGTTCCGACCCTGCCGCTTACCGGAAACCTGTCCGCCTTTNNCCCTTCGGGAAGNNNGGCGCCTTTCCCCAAAGCTCACGCTGTAGGTNTCTCAGTTCGGGGGAAGGCGTTCGCTCCAAGCTGGGCTGGGTGGCCCAAACCCCCCGTTCNGCCCGACCNNTGGGCCTTAATCGGGAAACTNNCGCTTTGGATCCACCCGGTAAGAANNAAATTATCGCCCCTGGGGCCACCCCCTGGTAACAGAATTAACAAACCGGGGTTTTGGGGGGGGTCCCAAAATTT
>AT3G62040_product1
TGNTCCTNATTCGNNACCCTTAGGGCGAATTGGGCCCGACGTCGCATGCTCCCGGCCGCCATGGCGGCCGCGGGAATTCGATTATATGGACGATACTTTATACCCTTTGAGCATCGGAATCAACTTAGCTTGTCGAAACAACATCCAAGAGTTCATGCTTAACCAACTCGGAATCGAAGAGAGTGAAGTTCCAAAGTTGTGTTTGGATCTTTACAAAGAATATGGAACCACCATGGCTAATCACTAGTGAATTCGCGGCCGCCTGCAGGTCGACCATATGGGAGAGCTCCCAACGCGTTGGATGCATAGCTTGAGTATTCTATAGTGTCACCTAAATAGCTTGGCGTAATCATGGTCATAGCTGTTTCCTGTGTGAAATTGTTATCCGCTCACAATTCCACACAACATACGAGCCGGAAGCATAAAGTGTAAAGCCTGGGGTGCCTAATGAGTGAGCTAACTCACATTAATTGCGTTGCGCTCACTGCCCGCTTTCCAGTCGGGAAACCTGTCGTGCCAGCTGCATTAATGAATCGGCCAACGCGCGGGGAGAGGCGGTTTGCGTATTGGGCGCTCTTCCGCTTCCTCGCTCACTGACTCGCTGCGCTCGGTCGTTCGGCTGCGGCGAGCGGTATCAGCTCACTCAAAGGCGGTAATACGGTTATCCACAGAATCAGGGGATAACGCAGGAAAGAACATGTGAGCAAAAGGCCAGCAGAAGGCCAGGAACCGTAAAAAGGCCGCGTTGCTGGCGTTTTTCCATAGGCTCCGCCGCCCTGACGAGCATCACAAAAATCGACGCTCAAGTCAGAGGTGGCGAAACCCGACAGGACTATAAAGATACCAGGCGTTTCTCCCTGGAAGCTCCCTCGTGCGCTCTCCTGTTCCGACCCTGCCGCTTACCGGATACCTGTCCGCCTTTCTCCCTTCGGGAAGCGTGGCGCTTTCTCATAGCTCACGCTGTAGGTATCTCAGTTCGGTGTAGGTCGTTCGCTCCAAGCTGGGCTGTGTGCACGAACCCCCCGTTCANCCCGACCGCTGCGCCTTATCCGGTAACTATCGTCTTGAATCCAACCCGGGAAAGANNCGACTTATCGCCACTGGCAGCAGCCACTGGTAACAGGATTACCAAAAGCTAGGTATGTAGGCGGTGCTACANNTTCTTGAAGGGNNGGCCTAACTACGGTTACCCTAGANGNAACGGTATTTGGGATCTGCCNTTTGCTGAAGCCAGTTACTTTCGGAAAAAGAATTGGNNGCNCTTNNNCCGGGAAAAAAACCCCCCCTGGNNAACGGAGGGTTTTTTTGTTTTCAACNCCCAAATAACCCCCAAAAAAAAAGGATNCCAAAAAAACCCTTNNNTTTTTTTNAGGGGGTTGAACCCNTGGGGGAAAGAAAATTTCTTTTTAGGGGATTTTGGGTTGGGGAAAAACAAAAAAGGNATTNCCCCCCAACCCTTTTTTTAAATAAAAAANGGGTTTTTAACCCCCCCAAAAANA
>AT3G62040_product2
TCCTGCTCTNNNCGCNNCCTTAGGGCAATTGGGCCCGACGTCGCATGCTCCCGGCCGCCATGGCGGCCGCGGGAATTCGATTATATGGACGATACTTTATACCCTTTGAGCATCGGAATCAACTTAGCTTGTCGAAACAACATCCAAGGAAAAGAGACTTAACATTTCAAGATGCTTGTCTTTACTTAATCATTAACGGCCATATAACTGAATTTTGTATCCCTTTGTTTTCGTTATTTGCAGAGTTCATGCTTAACCAACTCGGAATCGAAGAGAGTGAAGTTCCAAAGTTGTGTTTGGATCTTTACAAAGAATATGGAACCACCATGGCTAATCACTAGTGAATTCGCGGCCGCCTGCAGGTCGACCATATGGGAGAGCTCCCAACGCGTTGGATGCATAGCTTGAGTATTCTATAGTGTCACCTAAATAGCTTGGCGTAATCATGGTCATAGCTGTTTCCTGTGTGAAATTGTTATCCGCTCACAATTCCACACAACATACGAGCCGGAAGCATAAAGTGTAAAGCCTGGGGTGCCTAATGAGTGAGCTAACTCACATTAATTGCGTTGCGCTCACTGCCCGCTTTCCAGTCGGGAAACCTGTCGTGCCAGCTGCATTAATGAATCGGCCAACGCGCGGGGAGAGGCGGTTTGCGTATTGGGCGCTCTTCCGCTTCCTCGCTCACTGACTCGCTGCGCTCGGTCGTTCGGCTGCGGCGAGCGGTATCAGCTCACTCAAAGGCGGTAATACGGTTATCCACAGAATCAGGGGATAACGCAGGAAAGAACATGTGAGCAAAAGGCCAGCAAAAGGCCAGGAACCGTAAAAAGGCCGCGTTGCTGGCGTTTTTCCATAGGCTCCGCCCCCCTGACGAGCATCACAAAAATCGACGCTCAAGTCAGAGGTGGCGAAACCCGACAGGACTATAAAGATACCAGGCGTTTCCCCCTGGAAGCTCCCTCGTGCGCTCTCCTGTTCCGACCCTGCCGCTTACCGGATACCTGTCCGCCTTTCTCCCTTCGGGAAGCGTGGCGCTTTCTCATAGCTCACGCTGTAGGTATCTCAGTTCGGTGTAGGTCGTTCGCTCCAAGCTGGGCTGGGTGCACGAACCCCCCGTTCAGCCCGACCGCTGCGCCTTATCCGGTAACTATCGTCTTGNNTCCAACCCGGTAAGAANNGACTTATCGCCCTGGGCAGCAGCCACTGTTAACAGGATTAACAAACCGNGGTNNGTAGGCGGGGCTANAAATTTTTGAAGGGGGGGCCTAACTNNGGTTACCTAAAAAAANNNTTTTGGANTTTGCCCTNNCTTAAACCAGTNNCTTCGAAAAAGAATGGGGNNNTTTGTTCCGGCAAAAAAACCCCCCGGGAAGGGGGGTTTTTTTTTTTGAAAACNAAANNCCCCCCAAAAAAGGGTTNCAAAAAACCTTTGGTTTTTTTNNGGGGTTTGNCNCNNGGGNNAAAAACCCCCTTAGGGATTTTNNCGGGATTAACAAAGNNNNTCCCCCCCCCTTTTTTAAAAAAAGGGTT
>AT3G42806_product1
AACNTATCTATTTTGGCTCCCTTAGGGCGAATTGGGCCCGACGTCGCATGCTCCCGGCCGCCATGGCGGCCGCGGGAATTCGATTCTTTCTCGGTGGCTTTTCTCGACGAGTCTCCCTTACGGTTTGCTTGGCGGTTGGAACGGCGGAGTGGCACAGATCTCTCCGGTGAGGATGATTCACGCGGTGACTCCGGCTCAACACCACAAATCACTAGTGAATTCGCGGCCGCCTGCAGGTCGACCATATGGGAAAGCTCCCAACGCGTTGGATGCATAGCTTGAGTATTCTATAGGGTCACCTAAATAGCTGGGCGTAATCATGGTCATAGCTGTTTCCTGTGTGAAATTGTTATCCGCTCACAATTCCACACAACATACAAGCCGGAAGCATAAAGTGTAAAGCCTGGGGGGCCTAATGAGTGAGCTAACTCACATTAATTGCGTTGCGCTCACTGCCCGCTTTCCAGCCGGGAAACCTGTCGGGCCAGCTGCATTAATGAATCGGCCAACGCGCGGGGAAAGGCGGTTTGCGTATTGGGCGCTCTTCCGCTTCCTCGCTCACTGACTCGCTGCGCTCGGTCGTTCGGCTGCGGCGAGCGGTATCAGCTCACTCAAAGGCGGTAATACGGTTATCCACAAAATCAGGGGATAACGCAGGAAANAACATGTGAGCAAAAGGCCAGCAAAAGGCCAGAAACCGTAAAAAGGCCGCGTTGCTGGCGTTTTTCCATAGGCTCCGCCCCCCTGACAAGCATCACAAAAATCGACGCCTCAAGTCAGAGGTGGCGAAACCCGAACAGGANNATAAAAGATACCAGGGCGTTTCCCCCCTGGAAAGCTCCCCTCGTGGCGCTTCTCCTGNTTCCGAACCCTGCCCGCTTTACCGGAATACCTTGTCCCGCCTTTTCTCCCTTTCGGGAAAGCGTGGCCGCTTTTCTCATAGCCTCACCGCTGGTAAGGTATCCTCAGTTTCGGGTGGTAGGGTCGTTTCGCNTCCAAGGCTGGGGCTGNTGGTGCACGAAACCCCCCCCGTTTCAGCCCCGAACCGGCTGGCGCCCTTTATTCCGGGTAAACTTATCGTTCTTTGAAGTCCCAACCCCGGGTAAAGAACNCGAACTTTATCCGCCACCTGGGCAGCCAGCCCACTNGGTTAAACNAGGGATTTAGCNAAGAGCCGGNGGGTTATGNTAGGNCNGNGNGCTTACNAGAAGTTTTCTTTGGAAAGTGGGNGGGGCCCTAAACCTAACCGGGCTTAACCCCTAAAAAAAAAAACNAGTTAATTTTTGGGTANTTCNTGGGCCCCNNTNNGCTTGGAANNCCCCAGGTTTAACCCTTTTCCGGGAAAAAAAAAANAATTTGGGGTAANNCTNCTTTGGAATCCCCGGGGNAAAAANNAAAAACCCNNCCCNNNCTTGGTAAAAGCGGGGGNGGGGGTTTTTTTTT
>unannotated_gene_Chr3:12559606-12559919_product1
NCNNNATCNNTCAATAACCCTTAGGGCGAATTGGGCCCGACGTCGCATGCTCCCGGCCGCCATGGCGGCCGCGGGAATTCGATTAGGGATAAGCTCTTCTTTTTCCCCTCAATCTCTTCTTGGTCTGATTTTTTATTGTGTGCTCACTAAGCTCTTCCTATCACCAAACTCACGGCTAGATTCACTTATTTTCTTATGGATGGCAAATTACAAGCTTCATCGGACGAAAAGATTGGTCATCATTGTCGCCGTCGCGGGTTCGTTGTCACCGTCGAATCACTAGTGAATTCGCGGCCGCCTGCNNGTCGACCATATGGGAGAGCTCCCAACGCGTTGGATGCATAGCTTGAGTATTCTATAGTGTCACCTAAATAGCTTGGCGTAATCATGGTCATAGCTGTTTCCTGTGTGAAATTGTTATCCGCTCACAATTCCACACAACATACGAGCCGGAAGCATAAAGTGTAAAGCCTGGGGTGCCTAATGAGTGAGCTAACTCACATTAATTGCGTTGCGCTCACTGCCCGCTTTCCAGTCGGGAAACCTGTCGTGCCATCTGCATTAATGAATCGGCCAACGCGCGGGGAGAGGCGGCTGGCGTATTGGGCGCTCTTCCGCTTCCTCGCTCACTGACTCGCTGCGCTCGGTCGTTCGGCTGCGGCGAGCGGTATCAGCTCACTCGAAGGCGGTAATACGGTTATCCACAGAATCAGGGGATAACGCAAGAAAGAACATGTGAGCAAAAGGCCAGCAAAAGGCCAGGAACCGTAAAAAGGCCGCGTTGCTGAGCGTTTTTCCATAGGCTCCGCCCCCCTGACGAGCATCACAAAAAATCGACGGCTCATGTCACAGGTGGCGAAAACGCCGACAGGGACTATAAAAGATACCAGGCGTTTCCCCCCNGGAAAGCTCCCCTCGNGNGGCTCTTCTTGCTTCCGACCCTGCCGCCTTACCAGGATAACCTGGTNNCAGCCTTTTCTCCCTTNCGGGAAANNGTGGCCGCATTCCTCATAGGCTCACGCCTGGAAGGCCATCTCCAGTTTCCGCCGTAGGG
>AT2G27385_product1
CCNCCCTTNGGGCGATTNGGCCCGACGTCGCATGCTCCCGGCCGCCATGGCGGCCGCGGGAATTCGATTGCTGTGTTCCTTTTCTCAGCAACTCTCTCATCTTGCCTCGTAGTCTCGGCTTCGCTCGTGGAAGGGAAAGTCTCTTGTTTCGACTGTCCCAATGATTATGATTATTCAGGAATCACGGTCGGAGTTAGCTGTAGCCACACAAACACGCGGTTCACTGTAACAACTGACAAGAAGGGTGACTTCATATCGGAACTTCCCTCAAAGATCGAATCAAACTGTGAAGCAGAACTCCAAGGCAGAATCACTAGTGAATTCGCGGCCGCCTGCAGGTCGACCATATGGGAGAGCTCCCAACGCGTTGGATGCATAGCTTGAGTATTCTATAGTGTCACCTAAATAGCTTGGCGTAATCATGGTCATAGCTGTTTCCTGTGTGAAATTGTTATCCGCTCACAATTCCACACAACATACGAGCCGGAAGCATAAAGTGTAAAGCCTGGGGTGCCTAATGAGTGAGCTAACTCACATTAATTGCGTTGCGCTCACT
