# Supplementary material for: Nanopore direct RNA sequencing maps the complexity of Arabidopsis mRNA processing and m6A modification
Source: eLife. 2020 Jan 14;9:e49658. doi: 10.7554/eLife.49658 (PMC6959997; doi:10.7554/eLife.49658)
Supplement: Figure 5—figure supplement 1—source data 1. [file elife-49658-fig5-figsupp1-data1.tds]

#chrom	start	end	name	score	strand	log_odds	gstat	nlog10_pval	nlog10_fdr	homo_gstat_a	homo_gstat_pval_a	homo_gstat_b	homo_gstat_pval_b
MALAT1_fragment	6	7	DER_site	13	+	6.62	56.31	13.21	13.02	nan	nan	nan	nan
MALAT1_fragment	7	8	DER_site	10	+	-1.13	46.45	10.09	9.91	nan	nan	nan	nan
MALAT1_fragment	8	9	DER_site	3	+	-2.25	12.71	3.44	3.40	nan	nan	nan	nan
MALAT1_fragment	9	10	DER_site	16	+	6.79	76.90	16.70	16.50	nan	nan	nan	nan
MALAT1_fragment	10	11	DER_site	6	+	5.45	30.23	6.56	6.42	nan	nan	nan	nan
MALAT1_fragment	12	13	DER_site	10	+	1.02	51.98	10.52	10.34	nan	nan	nan	nan
MALAT1_fragment	13	14	DER_site	20	+	-0.47	101.27	20.28	20.06	nan	nan	nan	nan
MALAT1_fragment	14	15	DER_site	51	+	-0.14	244.84	51.07	50.70	nan	nan	nan	nan
MALAT1_fragment	15	16	DER_site	35	+	-0.10	171.47	35.30	35.01	nan	nan	nan	nan
MALAT1_fragment	16	17	DER_site	99	+	0.36	470.54	99.80	99.16	nan	nan	nan	nan
MALAT1_fragment	17	18	DER_site	66	+	0.30	317.35	66.71	66.26	nan	nan	nan	nan
MALAT1_fragment	18	19	DER_site	28	+	0.26	135.88	28.54	28.26	nan	nan	nan	nan
MALAT1_fragment	19	20	DER_site	70	+	-0.31	334.95	70.51	69.99	nan	nan	nan	nan
MALAT1_fragment	20	21	DER_site	47	+	0.39	225.55	46.92	46.59	nan	nan	nan	nan
MALAT1_fragment	21	22	DER_site	22	+	0.24	110.99	22.35	22.10	nan	nan	nan	nan
MALAT1_fragment	22	23	DER_site	27	+	0.13	134.09	27.28	27.02	nan	nan	nan	nan
MALAT1_fragment	23	24	DER_site	235	+	-0.25	1098.35	235.76	235.05	nan	nan	nan	nan
MALAT1_fragment	24	25	DER_site	inf	+	-0.25	1871.79	inf	inf	nan	nan	nan	nan
MALAT1_fragment	25	26	DER_site	34	+	0.05	168.81	34.73	34.44	nan	nan	nan	nan
MALAT1_fragment	26	27	DER_site	inf	+	0.35	1817.06	inf	inf	nan	nan	nan	nan
MALAT1_fragment	27	28	DER_site	21	+	-0.03	105.16	21.11	20.88	nan	nan	nan	nan
MALAT1_fragment	28	29	DER_site	46	+	-0.13	223.21	46.42	46.09	nan	nan	nan	nan
MALAT1_fragment	29	30	DER_site	67	+	-0.23	318.75	67.01	66.55	nan	nan	nan	nan
MALAT1_fragment	30	31	DER_site	50	+	-0.17	242.29	50.53	50.16	nan	nan	nan	nan
MALAT1_fragment	31	32	DER_site	39	+	-0.11	191.18	39.53	39.22	nan	nan	nan	nan
MALAT1_fragment	32	33	DER_site	66	+	0.21	316.48	66.52	66.08	nan	nan	nan	nan
MALAT1_fragment	33	34	DER_site	249	+	0.39	1164.94	250.20	249.47	nan	nan	nan	nan
MALAT1_fragment	34	35	DER_site	inf	+	0.58	3862.96	inf	inf	nan	nan	nan	nan
MALAT1_fragment	35	36	DER_site	194	+	0.14	910.85	195.13	194.44	nan	nan	nan	nan
MALAT1_fragment	36	37	DER_site	inf	+	0.18	1752.17	inf	inf	nan	nan	nan	nan
MALAT1_fragment	37	38	DER_site	123	+	-0.11	581.73	123.86	123.20	nan	nan	nan	nan
MALAT1_fragment	38	39	DER_site	190	+	-0.27	889.22	190.44	189.77	nan	nan	nan	nan
MALAT1_fragment	39	40	DER_site	inf	+	-0.27	2229.17	inf	inf	nan	nan	nan	nan
MALAT1_fragment	40	41	DER_site	inf	+	-0.56	4322.84	inf	inf	nan	nan	nan	nan
MALAT1_fragment	41	42	DER_site	inf	+	-0.17	7947.44	inf	inf	nan	nan	nan	nan
MALAT1_fragment	42	43	DER_site	inf	+	-0.52	4744.18	inf	inf	nan	nan	nan	nan
MALAT1_fragment	43	44	DER_site	inf	+	-0.07	5421.25	inf	inf	nan	nan	nan	nan
MALAT1_fragment	44	45	DER_site	inf	+	0.24	1498.96	inf	inf	nan	nan	nan	nan
MALAT1_fragment	45	46	DER_site	inf	+	0.66	17009.51	inf	inf	nan	nan	nan	nan
MALAT1_fragment	46	47	DER_site	inf	+	2.57	59425.07	inf	inf	nan	nan	nan	nan
MALAT1_fragment	47	48	DER_site	inf	+	1.93	100467.05	inf	inf	nan	nan	nan	nan
MALAT1_fragment	48	49	DER_site	inf	+	3.27	85705.18	inf	inf	nan	nan	nan	nan
MALAT1_fragment	49	50	DER_site	inf	+	4.13	210624.45	inf	inf	nan	nan	nan	nan
MALAT1_fragment	50	51	DER_site	inf	+	0.58	24847.68	inf	inf	nan	nan	nan	nan
MALAT1_fragment	51	52	DER_site	inf	+	-0.00	28358.65	inf	inf	nan	nan	nan	nan
MALAT1_fragment	52	53	DER_site	inf	+	0.28	4255.15	inf	inf	nan	nan	nan	nan
MALAT1_fragment	53	54	DER_site	266	+	-0.30	1243.09	267.14	266.39	nan	nan	nan	nan
MALAT1_fragment	54	55	DER_site	inf	+	-0.44	3984.55	inf	inf	nan	nan	nan	nan
MALAT1_fragment	55	56	DER_site	inf	+	-0.48	2497.13	inf	inf	nan	nan	nan	nan
MALAT1_fragment	56	57	DER_site	50	+	-0.21	240.43	50.12	49.77	nan	nan	nan	nan
MALAT1_fragment	57	58	DER_site	inf	+	-0.45	3442.32	inf	inf	nan	nan	nan	nan
MALAT1_fragment	57	58	DER_site	3	-	-4.57	11.22	3.09	3.08	nan	nan	nan	nan
MALAT1_fragment	58	59	DER_site	inf	+	-1.39	6812.57	inf	inf	nan	nan	nan	nan
MALAT1_fragment	59	60	DER_site	47	+	0.32	227.37	47.31	46.97	nan	nan	nan	nan
MALAT1_fragment	59	60	DER_site	3	-	-2.37	12.93	3.49	3.45	nan	nan	nan	nan
MALAT1_fragment	60	61	DER_site	74	+	0.34	352.92	74.39	73.82	nan	nan	nan	nan
MALAT1_fragment	60	61	DER_site	3	-	-2.37	12.93	3.49	3.45	nan	nan	nan	nan
MALAT1_fragment	61	62	DER_site	68	+	0.28	325.70	68.51	68.03	nan	nan	nan	nan
MALAT1_fragment	61	62	DER_site	3	-	-2.37	12.93	3.49	3.45	nan	nan	nan	nan
MALAT1_fragment	62	63	DER_site	52	+	0.24	252.58	52.74	52.36	nan	nan	nan	nan
MALAT1_fragment	62	63	DER_site	3	-	-2.37	12.93	3.49	3.45	nan	nan	nan	nan
MALAT1_fragment	63	64	DER_site	67	+	0.16	322.15	67.74	67.27	nan	nan	nan	nan
MALAT1_fragment	63	64	DER_site	3	-	-2.37	12.93	3.49	3.45	nan	nan	nan	nan
MALAT1_fragment	64	65	DER_site	49	+	0.10	235.85	49.14	48.79	nan	nan	nan	nan
MALAT1_fragment	64	65	DER_site	3	-	-2.37	12.93	3.49	3.45	nan	nan	nan	nan
MALAT1_fragment	65	66	DER_site	57	+	0.05	275.33	57.65	57.24	nan	nan	nan	nan
MALAT1_fragment	65	66	DER_site	3	-	-2.37	12.93	3.49	3.45	nan	nan	nan	nan
MALAT1_fragment	66	67	DER_site	25	+	0.10	125.57	25.46	25.21	nan	nan	nan	nan
MALAT1_fragment	66	67	DER_site	3	-	-2.37	12.93	3.49	3.45	nan	nan	nan	nan
MALAT1_fragment	67	68	DER_site	25	+	0.11	126.90	25.75	25.49	nan	nan	nan	nan
MALAT1_fragment	67	68	DER_site	3	-	-2.37	12.93	3.49	3.45	nan	nan	nan	nan
MALAT1_fragment	68	69	DER_site	28	+	0.19	137.01	27.91	27.64	nan	nan	nan	nan
MALAT1_fragment	68	69	DER_site	3	-	-2.37	12.93	3.49	3.45	nan	nan	nan	nan
MALAT1_fragment	69	70	DER_site	40	+	0.26	193.61	40.05	39.74	nan	nan	nan	nan
MALAT1_fragment	69	70	DER_site	3	-	-2.30	12.12	3.30	3.28	nan	nan	nan	nan
MALAT1_fragment	70	71	DER_site	39	+	0.21	188.47	38.95	38.65	nan	nan	nan	nan
MALAT1_fragment	70	71	DER_site	3	-	-2.37	12.93	3.49	3.45	nan	nan	nan	nan
MALAT1_fragment	71	72	DER_site	61	+	0.33	294.86	61.86	61.44	nan	nan	nan	nan
MALAT1_fragment	71	72	DER_site	3	-	-2.37	12.93	3.49	3.45	nan	nan	nan	nan
MALAT1_fragment	72	73	DER_site	53	+	0.31	254.31	53.12	52.72	nan	nan	nan	nan
MALAT1_fragment	72	73	DER_site	3	-	-2.37	12.93	3.49	3.45	nan	nan	nan	nan
MALAT1_fragment	73	74	DER_site	54	+	0.32	259.51	54.24	53.84	nan	nan	nan	nan
MALAT1_fragment	73	74	DER_site	3	-	-2.37	12.93	3.49	3.45	nan	nan	nan	nan
MALAT1_fragment	74	75	DER_site	74	+	0.40	354.48	74.72	74.14	nan	nan	nan	nan
MALAT1_fragment	74	75	DER_site	3	-	-2.37	12.93	3.49	3.45	nan	nan	nan	nan
MALAT1_fragment	75	76	DER_site	62	+	0.32	296.44	62.20	61.77	nan	nan	nan	nan
MALAT1_fragment	75	76	DER_site	3	-	-2.37	12.93	3.49	3.45	nan	nan	nan	nan
MALAT1_fragment	76	77	DER_site	73	+	0.36	347.62	73.24	72.69	nan	nan	nan	nan
MALAT1_fragment	76	77	DER_site	3	-	-2.37	12.93	3.49	3.45	nan	nan	nan	nan
MALAT1_fragment	77	78	DER_site	69	+	0.37	328.46	69.11	68.61	nan	nan	nan	nan
MALAT1_fragment	77	78	DER_site	3	-	-2.37	12.93	3.49	3.45	nan	nan	nan	nan
MALAT1_fragment	78	79	DER_site	72	+	0.40	346.52	73.00	72.47	nan	nan	nan	nan
MALAT1_fragment	78	79	DER_site	3	-	-2.37	12.93	3.49	3.45	nan	nan	nan	nan
MALAT1_fragment	79	80	DER_site	75	+	0.43	357.20	75.31	74.71	nan	nan	nan	nan
MALAT1_fragment	79	80	DER_site	3	-	-2.37	12.93	3.49	3.45	nan	nan	nan	nan
MALAT1_fragment	80	81	DER_site	81	+	0.43	385.92	81.51	80.88	nan	nan	nan	nan
MALAT1_fragment	80	81	DER_site	3	-	-2.37	12.93	3.49	3.45	nan	nan	nan	nan
MALAT1_fragment	81	82	DER_site	77	+	0.43	368.20	77.69	77.07	nan	nan	nan	nan
MALAT1_fragment	81	82	DER_site	3	-	-2.30	12.12	3.30	3.28	nan	nan	nan	nan
MALAT1_fragment	82	83	DER_site	74	+	0.43	354.43	74.71	74.14	nan	nan	nan	nan
MALAT1_fragment	82	83	DER_site	3	-	-2.30	12.12	3.30	3.28	nan	nan	nan	nan
MALAT1_fragment	83	84	DER_site	71	+	0.44	338.67	71.31	70.78	nan	nan	nan	nan
MALAT1_fragment	83	84	DER_site	3	-	-2.30	12.12	3.30	3.28	nan	nan	nan	nan
MALAT1_fragment	84	85	DER_site	64	+	0.44	306.65	64.40	63.97	nan	nan	nan	nan
MALAT1_fragment	84	85	DER_site	7	-	-6.01	30.32	7.44	7.28	nan	nan	nan	nan
MALAT1_fragment	85	86	DER_site	70	+	0.36	332.67	70.01	69.51	nan	nan	nan	nan
MALAT1_fragment	85	86	DER_site	7	-	-5.95	29.27	7.20	7.05	nan	nan	nan	nan
MALAT1_fragment	86	87	DER_site	41	+	0.31	199.14	41.24	40.92	nan	nan	nan	nan
MALAT1_fragment	87	88	DER_site	38	+	0.39	185.59	38.33	38.03	nan	nan	nan	nan
MALAT1_fragment	88	89	DER_site	21	+	0.25	106.38	21.37	21.13	nan	nan	nan	nan
MALAT1_fragment	89	90	DER_site	15	+	-0.18	75.56	14.82	14.63	nan	nan	nan	nan
MALAT1_fragment	90	91	DER_site	10	+	-0.21	48.52	9.78	9.61	nan	nan	nan	nan
MALAT1_fragment	91	92	DER_site	8	+	-0.52	42.65	8.53	8.38	nan	nan	nan	nan
MALAT1_fragment	92	93	DER_site	6	+	-0.07	31.81	6.24	6.11	nan	nan	nan	nan
MALAT1_fragment	93	94	DER_site	18	+	1.27	89.16	18.48	18.27	nan	nan	nan	nan
MALAT1_fragment	94	95	DER_site	3	+	-0.29	15.51	2.84	2.83	nan	nan	nan	nan
MALAT1_fragment	95	96	DER_site	10	+	-0.10	47.99	10.42	10.24	nan	nan	nan	nan
MALAT1_fragment	96	97	DER_site	6	+	-1.49	29.51	5.76	5.63	nan	nan	nan	nan
MALAT1_fragment	97	98	DER_site	3	+	-0.28	15.46	3.36	3.32	nan	nan	nan	nan
MALAT1_fragment	98	99	DER_site	21	+	0.23	102.03	21.25	21.01	nan	nan	nan	nan
MALAT1_fragment	99	100	DER_site	9	+	-0.08	47.95	9.66	9.50	nan	nan	nan	nan
MALAT1_fragment	100	101	DER_site	6	+	-1.06	26.48	5.75	5.62	nan	nan	nan	nan
MALAT1_fragment	101	102	DER_site	6	+	0.96	32.40	6.37	6.23	nan	nan	nan	nan
MALAT1_fragment	102	103	DER_site	19	+	-1.73	90.92	18.86	18.64	nan	nan	nan	nan
MALAT1_fragment	103	104	DER_site	2	+	0.52	10.97	1.93	1.92	nan	nan	nan	nan
MALAT1_fragment	104	105	DER_site	2	+	0.12	10.32	2.24	2.23	nan	nan	nan	nan
MALAT1_fragment	105	106	DER_site	18	+	7.08	85.99	17.80	17.60	nan	nan	nan	nan
