# Supplementary material for: Nanopore direct RNA sequencing maps the complexity of Arabidopsis mRNA processing and m6A modification
Source: eLife. 2020 Jan 14;9:e49658. doi: 10.7554/eLife.49658 (PMC6959997; doi:10.7554/eLife.49658)
Supplement: Figure 6—source data 1. [file elife-49658-fig6-data1.xlsx]

## Sheet: vir1_vs_VIRc
gene_id	logFC	logCPM	LR	PValue	FDR
AT1G67105	8.67979	8.79089	1005.31	1.25779e-220	2.48514e-216
AT2G01422	10.1987	5.84027	414.946	3.07337e-92	3.03618e-88
AT4G12480	4.76396	6.40993	381.098	7.17501e-85	4.72546e-81
AT1G53480	5.9862	5.29566	268.427	2.49934e-60	1.23455e-56
AT3G05685	-4.57783	5.00379	212.456	3.99978e-48	1.58055e-44
AT5G42530	4.82227	9.96334	211.759	5.677e-48	1.86944e-44
AT5G25980	2.43011	8.65355	196.398	1.27613e-44	3.60197e-41
AT4G12470	3.28123	6.68337	187.717	1.00154e-42	2.47356e-39
AT1G76960	3.85567	6.63956	183.426	8.65614e-42	1.90031e-38
AT3G57260	7.74112	4.90254	178.322	1.12644e-40	2.22561e-37
AT2G14560	10.0025	5.60943	178.051	1.29122e-40	2.31927e-37
AT1G62510	-1.83996	8.8792	154.431	1.86446e-35	3.06983e-32
AT1G19610	5.03996	5.03179	152.772	4.29725e-35	6.53115e-32
AT4G12490	7.57186	5.42885	150.92	1.09136e-34	1.54022e-31
AT3G56400	4.32306	5.00749	149.61	2.10964e-34	2.77881e-31
AT1G17170	3.54051	4.95027	147.167	7.2132e-34	8.9074e-31
AT5G08760	2.96231	5.27124	142.899	6.18481e-33	7.1882e-30
AT2G25510	3.66606	9.72643	137.089	1.15317e-31	1.2658e-28
AT4G04223	2.14919	6.30762	132.084	1.43437e-30	1.4916e-27
AT1G73120	2.23559	6.15373	130.334	3.46349e-30	3.42158e-27
AT3G28899	6.22226	3.56011	124.137	7.8642e-29	7.39909e-26
AT4G37990	6.62963	3.92076	119.395	8.58397e-28	7.70919e-25
AT1G21310	2.64351	7.94901	118.635	1.25877e-27	1.08134e-24
AT2G14610	10.507	6.10323	118.455	1.37817e-27	1.13457e-24
AT5G21020	1.33946	9.86992	117.678	2.03936e-27	1.61175e-24
AT1G21250	4.69277	5.24272	117.301	2.46649e-27	1.87435e-24
AT2G43570	6.91327	5.88463	116.211	4.27399e-27	3.12761e-24
AT1G64630	7.54642	3.36715	113.307	1.84868e-26	1.30451e-23
AT2G41090	1.94404	7.89215	112.404	2.91507e-26	1.98607e-23
AT1G72930	2.48295	6.31565	111.582	4.41145e-26	2.90538e-23
AT5G10760	6.37133	4.28294	106.593	5.46635e-25	3.484e-22
AT4G33010	-1.34691	9.87953	105.083	1.17142e-24	7.23278e-22
AT3G06355	2.06754	10.7586	103.915	2.11156e-24	1.26425e-21
AT3G56210	1.74914	6.49381	103.133	3.13414e-24	1.8213e-21
AT5G03350	3.51903	5.19172	101.271	8.02108e-24	4.52802e-21
AT4G34881	1.25809	8.76725	100.162	1.40404e-23	7.70582e-21
AT4G02520	4.36778	9.32375	99.2378	2.2393e-23	1.19579e-20
AT4G11650	2.91104	5.3205	99.0469	2.46591e-23	1.28171e-20
AT3G16530	4.77241	6.76759	98.9961	2.52995e-23	1.28171e-20
AT3G22231	6.49103	6.67137	98.1328	3.91241e-23	1.93254e-20
AT2G04040	3.93672	3.81533	96.0539	1.118e-22	5.38769e-20
AT3G60415	3.59539	4.01617	95.871	1.22616e-22	5.7682e-20
AT3G01420	2.34722	5.84975	95.7021	1.33537e-22	6.13587e-20
AT3G15356	4.56046	6.87592	94.7935	2.11313e-22	9.48893e-20
AT3G44300	4.06122	6.60113	94.6638	2.25623e-22	9.90635e-20
AT2G23170	1.79553	7.27799	93.7715	3.54138e-22	1.5211e-19
AT1G02920	7.12823	8.16561	93.1116	4.94278e-22	2.07786e-19
AT2G29350	9.71649	5.29309	92.5572	6.54063e-22	2.69229e-19
AT1G02930	6.52309	8.08347	92.1352	8.09528e-22	3.26422e-19
AT1G17745	3.50308	5.17986	91.2585	1.26076e-21	4.98201e-19
AT3G22120	1.69917	8.62825	90.6105	1.74926e-21	6.77685e-19
AT3G04000	2.09105	5.14805	90.3014	2.04506e-21	7.77045e-19
AT1G14880	8.99137	4.57502	89.972	2.41551e-21	9.00485e-19
AT5G37600	2.40883	5.17471	89.2087	3.55292e-21	1.29997e-18
AT1G52040	2.15499	7.01013	87.6609	7.76967e-21	2.79115e-18
AT2G43820	1.54447	6.71763	87.3362	9.15559e-21	3.23029e-18
AT5G23115	7.35237	3.19118	86.4616	1.42474e-20	4.9386e-18
AT3G22235	4.43176	7.21955	85.8805	1.91143e-20	6.51139e-18
AT2G39030	7.74904	4.87615	84.4573	3.92597e-20	1.31473e-17
AT1G33960	5.64762	4.08249	82.4668	1.07458e-19	3.5386e-17
AT4G14365	6.42898	3.70894	81.5018	1.75099e-19	5.67148e-17
AT2G05380	1.80143	11.398	80.9831	2.27653e-19	7.25479e-17
AT2G24850	7.68579	3.45209	79.0384	6.09129e-19	1.91035e-16
AT1G05680	3.05728	4.24747	78.5558	7.77717e-19	2.40096e-16
AT1G32960	6.77919	4.00356	78.3867	8.47208e-19	2.57525e-16
AT4G36648	1.53844	6.43493	77.8566	1.10798e-18	3.31688e-16
AT5G44420	6.80167	6.73453	76.6881	2.00204e-18	5.90392e-16
AT1G44800	1.98136	5.06324	76.4533	2.2548e-18	6.55152e-16
AT3G50480	4.14537	5.5261	75.7465	3.22518e-18	9.23524e-16
AT2G01008	1.67016	8.23571	74.9302	4.87659e-18	1.37645e-15
AT3G14990	1.84146	7.84018	74.7173	5.43169e-18	1.51154e-15
AT1G55480	-1.30389	6.98021	72.4582	1.70606e-17	4.68171e-15
AT5G14780	1.19492	8.22051	71.7818	2.4036e-17	6.50552e-15
AT2G18690	5.21566	4.85619	71.5819	2.65985e-17	7.10181e-15
AT1G09500	2.25574	5.07766	71.516	2.75014e-17	7.24498e-15
AT3G11340	4.79991	3.37586	70.4867	4.63382e-17	1.20467e-14
AT2G43510	3.87505	5.67075	69.3237	8.35586e-17	2.14409e-14
AT1G65500	5.9733	3.30302	68.8536	1.06048e-16	2.68628e-14
AT4G34480	2.63787	4.18283	68.7909	1.09476e-16	2.73801e-14
AT2G02100	1.25599	7.90309	67.6589	1.9437e-16	4.80046e-14
AT5G55450	4.4228	4.1597	67.6017	2.00097e-16	4.88088e-14
AT3G54040	3.04984	3.92934	67.0412	2.65888e-16	6.40659e-14
AT5G63600	1.93404	4.96398	66.5994	3.32692e-16	7.91968e-14
AT3G26830	8.89526	4.4771	66.3385	3.79773e-16	8.9328e-14
AT5G64120	2.06857	5.14573	65.1636	6.89295e-16	1.60225e-13
AT1G35710	5.31897	3.35418	63.5026	1.60154e-15	3.65936e-13
AT3G04720	3.15891	6.56213	63.4906	1.61132e-15	3.65936e-13
AT4G19690	2.92239	3.83159	62.7508	2.3459e-15	5.26707e-13
AT3G22600	3.50144	5.53453	62.0475	3.35278e-15	7.43601e-13
AT4G37760	-1.25322	6.66915	62.0274	3.38719e-15	7.43601e-13
AT1G65970	2.09638	6.70337	61.8283	3.74756e-15	8.12053e-13
AT3G16240	-1.08809	11.1157	61.8107	3.7812e-15	8.12053e-13
AT3G19710	1.54218	6.8792	61.6418	4.11988e-15	8.75275e-13
AT2G43150	1.50113	6.52313	61.5691	4.27483e-15	8.98532e-13
AT1G04250	-1.31555	6.41929	61.1868	5.19079e-15	1.07958e-12
AT2G30750	6.42143	4.29902	60.8348	6.20721e-15	1.27752e-12
AT5G26000	1.20977	10.4911	60.5561	7.15125e-15	1.45664e-12
AT5G03090	4.50143	3.12618	59.9989	9.49109e-15	1.91352e-12
AT4G18100	-1.16829	8.68627	59.94	9.77949e-15	1.95175e-12
AT2G47880	3.26114	3.71941	59.7728	1.06463e-14	2.1035e-12
AT2G41100	2.22027	7.05115	59.4003	1.28651e-14	2.51672e-12
AT5G10140	-5.30826	3.00767	59.3452	1.32305e-14	2.56282e-12
AT1G52200	2.21042	4.90303	58.9602	1.60896e-14	3.08639e-12
AT2G26010	6.23935	6.50073	58.3759	2.16533e-14	4.1137e-12
AT1G02850	1.50291	5.87881	58.2848	2.26789e-14	4.26751e-12
AT5G14180	2.09025	4.27769	57.7851	2.92373e-14	5.44971e-12
AT1G60730	2.69235	4.67383	57.2801	3.77961e-14	6.95171e-12
AT2G21660	1.43406	7.47145	57.2696	3.7999e-14	6.95171e-12
AT3G01970	3.16592	4.07104	56.9605	4.44645e-14	8.0599e-12
AT3G49120	2.90879	6.8114	56.391	5.94007e-14	1.06695e-11
AT2G29460	4.30263	4.02371	56.1047	6.87127e-14	1.22309e-11
AT1G05850	-1.00184	9.0489	56.0199	7.17401e-14	1.26557e-11
AT4G11890	4.81668	2.97997	55.4205	9.73155e-14	1.70156e-11
AT5G03545	-2.12572	4.75032	55.1815	1.09901e-13	1.90475e-11
AT2G05520	1.17968	11.0517	55.1159	1.1363e-13	1.95226e-11
AT5G09530	1.97538	4.49735	55.0961	1.14781e-13	1.95504e-11
AT5G23120	-1.05207	7.55964	54.6978	1.40561e-13	2.37368e-11
AT2G25000	3.44964	3.24586	54.3375	1.68852e-13	2.82726e-11
AT3G16770	1.16409	7.0145	54.303	1.71843e-13	2.85317e-11
AT1G80380	-1.10145	7.2925	53.3602	2.77668e-13	4.57181e-11
AT1G14870	2.86552	5.17513	53.3008	2.86191e-13	4.67319e-11
AT1G75830	5.67211	3.61373	53.0515	3.24916e-13	5.26203e-11
AT1G21520	2.1423	4.20517	52.2438	4.90204e-13	7.87435e-11
AT1G61800	4.00922	3.28731	52.1274	5.20153e-13	8.28805e-11
AT2G25450	1.13858	8.19331	52.0172	5.50167e-13	8.69615e-11
AT3G50740	1.24497	7.05605	51.6224	6.72707e-13	1.05487e-10
AT3G05680	-1.85039	4.75732	51.4981	7.16662e-13	1.11495e-10
AT5G20630	1.34042	7.21555	51.3985	7.53973e-13	1.16002e-10
AT5G47220	1.94031	4.85079	51.3896	7.57376e-13	1.16002e-10
AT2G26355	1.45699	5.69788	51.1486	8.56329e-13	1.30149e-10
AT3G11170	-1.02257	7.3401	50.4262	1.23734e-12	1.86621e-10
AT1G66920	3.51585	3.11586	50.3446	1.28983e-12	1.93064e-10
AT4G14400	4.28968	4.27761	50.1934	1.39317e-12	2.06965e-10
AT1G27020	3.16829	4.0048	50.1567	1.41943e-12	2.09292e-10
AT1G26390	7.18605	4.32029	50.1284	1.4401e-12	2.10767e-10
AT5G44430	5.43719	4.89704	50.0471	1.50102e-12	2.18067e-10
AT3G13080	1.85916	4.90241	49.9244	1.59789e-12	2.30446e-10
AT3G15850	-1.08383	7.68137	49.8034	1.69946e-12	2.43319e-10
AT3G30720	4.30488	3.30774	49.6455	1.84194e-12	2.6182e-10
AT3G23400	-1.05452	7.10661	49.3881	2.10011e-12	2.96385e-10
AT1G23130	0.905967	9.54523	48.9892	2.5737e-12	3.60646e-10
AT4G21840	6.75565	2.65822	48.8977	2.69672e-12	3.75224e-10
AT1G55675	1.38354	5.70967	48.8617	2.74667e-12	3.79501e-10
AT5G07020	-1.09287	7.56744	48.6211	3.10504e-12	4.26037e-10
AT4G23600	1.36488	6.45402	48.6033	3.13342e-12	4.26966e-10
AT2G43620	4.23225	2.92446	48.4156	3.44817e-12	4.66637e-10
AT2G45220	4.40327	4.64558	48.1792	3.89e-12	5.22848e-10
AT5G45380	3.64453	3.3526	47.743	4.8591e-12	6.48691e-10
AT1G09560	1.73868	6.37665	47.7109	4.93941e-12	6.54985e-10
AT3G22240	2.40014	5.14737	47.538	5.39477e-12	7.10598e-10
AT5G54610	5.80513	3.12185	47.5249	5.43095e-12	7.10627e-10
AT2G37770	1.83528	4.26042	47.4954	5.51334e-12	7.16662e-10
AT4G27440	1.07489	8.1864	47.4403	5.67051e-12	7.32275e-10
AT3G09390	1.01135	9.34964	47.4065	5.76919e-12	7.4018e-10
AT5G07010	1.62399	7.35503	47.2312	6.30882e-12	7.99194e-10
AT5G52450	1.89787	4.14337	47.2211	6.34151e-12	7.99194e-10
AT3G48115	1.15425	6.40291	47.2183	6.35051e-12	7.99194e-10
AT1G76930	2.21392	7.50565	47.0181	7.03328e-12	8.79517e-10
AT1G58602	1.38013	5.75788	46.9619	7.23811e-12	8.94032e-10
AT5G39670	3.39332	3.46341	46.9614	7.23986e-12	8.94032e-10
AT3G02020	1.62497	4.94154	46.9018	7.46338e-12	9.15909e-10
AT2G06850	-0.877354	8.8994	46.8183	7.78837e-12	9.49893e-10
AT1G20090	-1.22254	5.88251	46.6341	8.55598e-12	1.03711e-09
AT2G26440	3.22762	3.47172	46.4204	9.54171e-12	1.14954e-09
AT1G07610	1.21545	6.53625	46.2512	1.04022e-11	1.24562e-09
AT2G47130	3.44921	3.5328	46.1189	1.11288e-11	1.32459e-09
AT4G14320	-0.907705	8.10042	45.9017	1.24338e-11	1.47106e-09
AT3G61260	-0.9566	7.66978	45.879	1.25787e-11	1.47934e-09
AT4G34230	1.37675	6.00018	45.7529	1.34151e-11	1.56838e-09
AT1G09310	-0.83628	9.80823	45.6881	1.38662e-11	1.61158e-09
AT1G35230	5.17067	3.2065	45.5788	1.46621e-11	1.69412e-09
AT1G19960	2.51036	4.5995	45.5238	1.50794e-11	1.73221e-09
AT5G19440	1.25635	5.6791	45.4734	1.54725e-11	1.76708e-09
AT3G26440	2.79561	3.37971	45.3967	1.60902e-11	1.82707e-09
AT5G18130	1.46831	5.36261	45.3725	1.62906e-11	1.83925e-09
AT1G73260	2.39553	6.05067	45.2941	1.69562e-11	1.90353e-09
AT5G24530	2.42631	4.99523	45.2632	1.72254e-11	1.92282e-09
AT1G66270	2.52189	3.79012	45.2366	1.74612e-11	1.9382e-09
AT4G37980	0.96031	8.48869	45.0553	1.91544e-11	2.11426e-09
AT5G20230	1.58283	6.42693	44.8475	2.12993e-11	2.33796e-09
AT5G66040	0.879741	8.98422	44.7633	2.22346e-11	2.41653e-09
AT2G14878	1.071	7.54908	44.7611	2.22597e-11	2.41653e-09
AT5G38005	2.00325	3.861	44.7224	2.27047e-11	2.45137e-09
AT1G07180	-1.05578	6.56893	44.6861	2.31288e-11	2.48358e-09
AT3G57610	-1.13896	6.27123	44.4883	2.55881e-11	2.73281e-09
AT5G56600	-1.21875	5.7659	44.3236	2.78341e-11	2.9567e-09
AT5G38900	6.13854	3.38068	44.2501	2.88988e-11	3.05338e-09
AT2G30870	1.36004	7.29784	44.2366	2.90991e-11	3.0582e-09
AT4G39940	1.52521	6.03667	43.9299	3.40346e-11	3.55796e-09
AT1G67810	4.53696	3.12217	43.6892	3.84896e-11	4.00251e-09
AT5G28750	-1.01464	7.04672	43.6663	3.89428e-11	4.02844e-09
AT3G14620	2.44252	4.58397	43.5814	4.06678e-11	4.18075e-09
AT2G43590	4.18614	4.74848	43.5641	4.10293e-11	4.18075e-09
AT1G75040	3.20275	4.57577	43.5631	4.105e-11	4.18075e-09
AT4G26690	-1.23093	5.82647	43.511	4.21589e-11	4.27166e-09
AT5G52810	2.63422	3.67855	43.4178	4.42157e-11	4.45721e-09
AT4G16260	3.00519	4.67135	43.2962	4.70503e-11	4.71889e-09
AT2G26080	-0.901834	7.93833	43.1954	4.95358e-11	4.94307e-09
AT1G01620	-0.842084	9.41445	43.1278	5.12786e-11	5.09127e-09
AT2G18660	5.23157	2.70091	42.9793	5.53227e-11	5.46532e-09
AT3G44010	-0.905971	8.13643	42.8339	5.95897e-11	5.85757e-09
AT2G46430	6.48467	2.4606	42.8038	6.0515e-11	5.91909e-09
AT2G26020	5.14011	3.5827	42.7307	6.28192e-11	6.11419e-09
AT1G74590	5.53535	3.4701	42.6208	6.64489e-11	6.43577e-09
AT1G34440	4.27334	2.59735	42.5995	6.71753e-11	6.47439e-09
AT5G24240	6.57857	2.53518	42.4856	7.12063e-11	6.82958e-09
AT3G55240	1.21553	6.90787	42.4539	7.23662e-11	6.9073e-09
AT4G14630	5.18249	2.65816	42.4427	7.27854e-11	6.91391e-09
AT1G56010	1.94098	3.86074	42.3893	7.47981e-11	7.07111e-09
AT1G62750	-0.913355	8.51577	42.321	7.7458e-11	7.2877e-09
AT5G06320	1.64235	5.56798	42.2175	8.1668e-11	7.64738e-09
AT2G30770	8.00651	3.62318	42.0394	8.94518e-11	8.33674e-09
AT3G18250	5.91987	3.19999	41.8225	9.99469e-11	9.27113e-09
AT1G26380	6.40277	3.60284	41.8123	1.00467e-10	9.27585e-09
AT4G33050	1.8065	4.95246	41.6641	1.08384e-10	9.9602e-09
AT1G64770	-1.05751	6.54224	41.6496	1.09186e-10	9.98745e-09
AT2G39210	2.83939	4.47786	41.5712	1.13656e-10	1.03485e-08
AT4G28660	-1.09456	6.75023	41.4182	1.22907e-10	1.11305e-08
AT2G02930	4.70283	3.54501	41.4108	1.23371e-10	1.11305e-08
AT5G02960	-0.866871	9.3537	41.1535	1.40732e-10	1.2639e-08
AT2G15390	4.68588	2.85659	41.1046	1.44299e-10	1.29007e-08
AT5G59530	3.02578	3.4287	41.0927	1.4518e-10	1.2921e-08
AT4G37520	1.83397	5.66036	41.0009	1.52159e-10	1.34815e-08
AT5G52750	3.38559	3.44395	40.9381	1.57132e-10	1.38598e-08
AT2G04160	1.34225	5.18169	40.9176	1.58783e-10	1.39432e-08
AT3G26740	0.995258	9.48147	40.8914	1.60925e-10	1.40688e-08
AT5G15090	-1.11373	6.69095	40.6986	1.77613e-10	1.54594e-08
AT1G20620	1.00508	10.9556	40.6726	1.79995e-10	1.5598e-08
AT3G18280	1.41123	5.54086	40.5315	1.93469e-10	1.66924e-08
AT2G36160	-1.05594	7.58455	40.3289	2.14608e-10	1.84358e-08
AT2G41420	-1.08773	6.67646	40.3051	2.17241e-10	1.85812e-08
AT3G60245	-0.885697	8.67267	40.2571	2.22646e-10	1.89614e-08
AT1G30700	4.49268	3.65995	40.121	2.38703e-10	2.02416e-08
AT1G26420	7.62345	3.30306	40.0153	2.51985e-10	2.12766e-08
AT5G23750	-1.54707	4.85723	39.8149	2.79203e-10	2.34744e-08
AT2G26560	5.07763	4.34498	39.5154	3.25477e-10	2.72491e-08
AT4G15910	1.35039	5.42709	39.5061	3.27041e-10	2.72644e-08
AT5G44575	3.25223	2.93098	39.4199	3.41792e-10	2.83745e-08
AT4G15610	1.75031	5.95914	39.3848	3.47995e-10	2.87686e-08
AT3G54730	5.91065	2.11792	39.136	3.95279e-10	3.25413e-08
AT1G31580	1.70202	10.3251	38.9987	4.24097e-10	3.47689e-08
AT2G38870	2.52318	5.85966	38.9819	4.27761e-10	3.49244e-08
AT4G23170	4.04452	3.26193	38.9133	4.43056e-10	3.60243e-08
AT3G18080	0.945312	7.00263	38.7755	4.75452e-10	3.84999e-08
AT1G64680	-0.997329	7.0259	38.6248	5.13625e-10	4.14212e-08
AT5G27770	-0.892234	7.99307	38.5511	5.33399e-10	4.2841e-08
AT5G43580	2.12279	5.58961	38.4506	5.61565e-10	4.49206e-08
AT4G37390	2.45188	4.56679	38.2644	6.17809e-10	4.92204e-08
AT3G16370	-0.858482	8.94175	38.2457	6.23759e-10	4.94949e-08
AT4G38080	1.55796	4.98367	38.1598	6.51807e-10	5.15136e-08
AT4G14690	2.37254	4.95055	37.9607	7.21828e-10	5.68202e-08
AT2G20990	-0.915358	7.35286	37.9521	7.25034e-10	5.68461e-08
AT5G42825	1.08071	6.54204	37.8732	7.54963e-10	5.89587e-08
AT2G27290	-1.0204	6.47735	37.858	7.60863e-10	5.91856e-08
AT4G36990	2.50947	4.73841	37.8493	7.64263e-10	5.92169e-08
AT1G71500	-0.844003	7.8871	37.8351	7.69824e-10	5.94147e-08
AT4G12500	4.21614	3.13657	37.7676	7.96942e-10	6.12684e-08
AT3G59540	-0.977659	8.17429	37.7526	8.03101e-10	6.15026e-08
AT2G46440	3.1208	2.98072	37.7169	8.17948e-10	6.23977e-08
AT4G17390	-0.842154	8.20957	37.7046	8.23111e-10	6.25501e-08
AT2G37130	1.7651	5.6816	37.6369	8.52184e-10	6.45113e-08
AT1G08200	-0.856387	7.66704	37.503	9.12703e-10	6.88289e-08
AT3G49620	5.72857	4.91059	37.4221	9.51385e-10	7.12527e-08
AT1G75840	-1.12756	5.57371	37.4207	9.52055e-10	7.12527e-08
AT1G11260	-0.978442	7.53566	37.3095	1.00791e-09	7.51479e-08
AT3G32980	0.995396	6.55489	37.2249	1.0526e-09	7.81853e-08
AT4G04030	5.8075	2.05178	37.0348	1.16041e-09	8.58702e-08
AT5G40780	2.46714	3.97041	37.0041	1.17878e-09	8.69044e-08
AT5G66052	1.00117	6.63852	36.986	1.1898e-09	8.73907e-08
AT3G23550	4.32319	3.47877	36.9606	1.20542e-09	8.82096e-08
AT5G18470	3.91918	3.16975	36.8317	1.2878e-09	9.38909e-08
AT4G33520	-1.11385	5.66388	36.7657	1.33216e-09	9.67674e-08
AT3G44310	0.784885	10.4711	36.6867	1.38722e-09	1.00398e-07
AT4G26530	-0.844824	8.65721	36.6694	1.39958e-09	1.00923e-07
AT3G52230	-1.03384	6.59038	36.6523	1.41194e-09	1.01444e-07
AT4G34720	-0.943785	7.5567	36.6066	1.44543e-09	1.03474e-07
AT4G36850	-1.13981	6.49148	36.5195	1.51144e-09	1.07809e-07
AT4G28740	-1.22179	5.4524	36.4271	1.58483e-09	1.12637e-07
AT3G62530	-0.849318	8.32096	36.3832	1.62091e-09	1.14789e-07
AT1G57630	6.40658	2.4037	36.027	1.94606e-09	1.37322e-07
AT4G00780	0.999021	6.49418	35.9803	1.99328e-09	1.40154e-07
AT2G16600	0.766491	8.61417	35.8438	2.13785e-09	1.49786e-07
AT2G23320	1.41085	5.98457	35.7692	2.2213e-09	1.55083e-07
AT4G30650	1.36385	5.40528	35.7032	2.29787e-09	1.59864e-07
AT3G13790	2.29856	4.74052	35.5905	2.43478e-09	1.68794e-07
AT5G45820	-1.07364	6.01345	35.5657	2.46586e-09	1.70351e-07
AT5G44380	1.70038	4.45166	35.4958	2.55605e-09	1.75967e-07
AT5G42070	-1.15594	5.50258	35.3178	2.80056e-09	1.9213e-07
AT5G18380	-0.783009	9.62631	35.0823	3.16056e-09	2.16077e-07
AT1G72020	-0.953983	7.23962	35.0553	3.20468e-09	2.17941e-07
AT1G66280	1.8277	4.18997	35.0522	3.20988e-09	2.17941e-07
AT2G23350	-1.09954	6.44116	34.9957	3.3044e-09	2.2359e-07
AT1G32450	1.50075	4.63613	34.9627	3.36091e-09	2.26637e-07
AT1G22530	-1.04723	6.33891	34.9472	3.38774e-09	2.2767e-07
AT3G44720	1.29021	5.62325	34.9147	3.4447e-09	2.30713e-07
AT5G52760	5.8003	2.04915	34.8634	3.53674e-09	2.36077e-07
AT3G10670	-1.23186	5.54838	34.8429	3.57403e-09	2.37763e-07
AT3G21770	2.00368	3.66285	34.8329	3.59259e-09	2.38196e-07
AT2G20142	5.80681	2.05109	34.804	3.64633e-09	2.4095e-07
AT5G03240	0.835024	9.31103	34.7841	3.6837e-09	2.42456e-07
AT5G25250	4.84678	3.3099	34.7788	3.69365e-09	2.42456e-07
AT3G28930	2.59783	4.91001	34.7293	3.78882e-09	2.47879e-07
AT1G24145	1.73241	4.31792	34.6978	3.85074e-09	2.51099e-07
AT4G32770	-1.3802	4.75035	34.6336	3.97974e-09	2.58657e-07
AT3G51860	1.91028	3.69184	34.4952	4.27293e-09	2.76802e-07
AT1G22690	-0.988349	7.2989	34.4112	4.46146e-09	2.8807e-07
AT5G17170	-0.87043	7.0554	34.2689	4.79985e-09	3.0891e-07
AT1G29660	-0.873715	7.60193	34.2552	4.83386e-09	3.10089e-07
AT5G61160	5.46274	2.82173	34.2133	4.93911e-09	3.15815e-07
AT1G53210	-0.794861	7.73152	33.9594	5.62747e-09	3.57599e-07
AT1G04430	-0.985443	6.50443	33.9589	5.62877e-09	3.57599e-07
AT1G24530	1.64106	4.18937	33.8153	6.05989e-09	3.82562e-07
AT5G02450	-0.881191	7.91885	33.8152	6.06043e-09	3.82562e-07
AT1G60989	1.45425	5.02006	33.7851	6.15494e-09	3.87291e-07
AT4G31985	-0.822818	8.49702	33.7746	6.18824e-09	3.8815e-07
AT4G38540	1.83178	4.64279	33.6627	6.5545e-09	4.09822e-07
AT2G44790	1.44394	5.21846	33.5156	7.06965e-09	4.40637e-07
AT2G43610	2.78432	3.25611	33.503	7.11543e-09	4.42096e-07
AT3G22620	2.00713	4.42647	33.4829	7.18924e-09	4.45282e-07
AT4G28520	4.83068	2.40413	33.427	7.39886e-09	4.56834e-07
AT3G51430	1.71649	4.30431	33.2358	8.16319e-09	5.02456e-07
AT1G64360	1.42014	4.86479	33.2101	8.27185e-09	5.07563e-07
AT4G35630	1.7475	5.61715	33.1019	8.74542e-09	5.3496e-07
AT1G04270	-0.770385	8.82805	33.0299	9.07509e-09	5.53413e-07
AT4G11600	0.944401	6.66231	33.006	9.18745e-09	5.58541e-07
AT1G15380	1.40824	5.55175	32.8966	9.71954e-09	5.89076e-07
AT5G61410	-0.729769	9.22568	32.8507	9.95153e-09	6.01292e-07
AT1G16410	1.28762	6.08382	32.7626	1.04129e-08	6.27252e-07
AT4G08470	2.29988	3.3595	32.7451	1.05072e-08	6.31008e-07
AT5G55160	-0.841517	7.26944	32.6982	1.07637e-08	6.44451e-07
AT3G62460	1.99255	3.76617	32.6236	1.11849e-08	6.67494e-07
AT5G17380	1.31867	6.06209	32.6172	1.12217e-08	6.67494e-07
AT3G58990	1.35372	5.42568	32.6123	1.12499e-08	6.67494e-07
AT4G00360	-1.09354	6.87907	32.5162	1.18206e-08	6.99254e-07
AT2G31880	1.87179	5.42757	32.4741	1.20793e-08	7.12429e-07
AT1G75460	-0.899832	7.65828	32.4621	1.21537e-08	7.14681e-07
AT1G45145	1.58831	6.18367	32.4265	1.23787e-08	7.24244e-07
AT1G68660	-0.9357	6.93372	32.4248	1.23896e-08	7.24244e-07
AT5G07090	-0.770742	8.53316	32.3871	1.26319e-08	7.3623e-07
AT2G02130	0.923327	7.353	32.2544	1.35251e-08	7.8517e-07
AT4G21850	1.68804	4.61194	32.2507	1.35511e-08	7.8517e-07
AT5G51720	-1.01412	6.60256	32.2215	1.37561e-08	7.94716e-07
AT1G09932	3.97423	2.37047	32.1872	1.40008e-08	8.06494e-07
AT3G12500	1.92393	4.04605	32.1794	1.4057e-08	8.07379e-07
ATMG01080	-1.56111	4.82093	32.1591	1.42046e-08	8.13493e-07
AT5G04950	1.41173	5.74792	32.0382	1.51171e-08	8.63247e-07
AT5G48412	0.94351	6.62482	32.0162	1.52891e-08	8.70556e-07
AT4G16770	1.12686	5.62331	31.9755	1.56132e-08	8.8645e-07
AT1G64860	-0.934793	6.69327	31.9162	1.60972e-08	9.11313e-07
AT5G20830	2.08159	4.0505	31.9098	1.615e-08	9.11693e-07
AT1G70410	-0.873132	7.13255	31.8788	1.64101e-08	9.23733e-07
AT5G19230	1.73698	5.0705	31.8335	1.67969e-08	9.42823e-07
AT3G26210	3.14601	3.26274	31.7511	1.75251e-08	9.80909e-07
AT4G27830	1.08568	5.49798	31.6241	1.87091e-08	1.04422e-06
AT2G07671	-1.49148	4.86775	31.5673	1.92645e-08	1.07219e-06
AT1G56500	-1.02997	6.00228	31.5462	1.94748e-08	1.08085e-06
AT1G21240	6.07356	2.21667	31.464	2.03171e-08	1.12444e-06
AT5G01920	-1.01598	5.88298	31.4575	2.03852e-08	1.12506e-06
AT1G15520	6.25792	3.45861	31.4082	2.09092e-08	1.15077e-06
AT2G45210	1.70641	4.18237	31.3145	2.1944e-08	1.20436e-06
AT1G03220	1.3175	6.32509	31.266	2.24991e-08	1.2314e-06
AT2G35980	5.63092	3.95661	31.2083	2.31772e-08	1.26501e-06
AT5G20960	2.1458	4.78244	31.1703	2.36356e-08	1.28648e-06
AT3G63380	4.65123	2.30955	31.1365	2.40501e-08	1.30544e-06
AT1G72370	-0.715306	8.63107	31.0725	2.48571e-08	1.34555e-06
AT5G11670	1.06762	6.82782	31.0128	2.56334e-08	1.38378e-06
AT1G14890	1.09686	5.82678	30.95	2.64756e-08	1.42536e-06
AT5G07830	1.5157	4.32742	30.8877	2.73399e-08	1.46788e-06
AT4G35100	-0.718391	10.0977	30.825	2.82383e-08	1.51201e-06
AT1G78370	0.964141	7.61066	30.7524	2.93137e-08	1.56535e-06
AT1G78460	1.31002	5.59535	30.7079	2.99944e-08	1.59738e-06
AT1G78020	1.0126	6.12385	30.6769	3.0477e-08	1.61872e-06
AT5G05170	-0.812155	7.58893	30.6153	3.14602e-08	1.66646e-06
AT5G07100	1.81913	3.63394	30.6026	3.16673e-08	1.67295e-06
AT3G15536	5.95769	2.09866	30.5624	3.23301e-08	1.70341e-06
AT5G42190	-0.957488	6.66098	30.5247	3.29648e-08	1.73223e-06
AT4G12290	2.14174	3.3346	30.3951	3.52422e-08	1.84699e-06
AT2G38255	5.50009	1.86523	30.3464	3.61376e-08	1.88891e-06
AT1G19250	5.9714	2.09989	30.3181	3.66681e-08	1.91158e-06
ATMG00480	-2.39395	3.31715	30.1897	3.91786e-08	2.03708e-06
AT3G07910	-1.03127	5.80002	30.1596	3.97905e-08	2.06346e-06
AT5G26270	1.17435	5.30679	30.1038	4.09529e-08	2.11819e-06
AT3G21420	1.80324	3.63121	30.0964	4.11091e-08	2.12071e-06
AT5G09660	-0.655116	10.1812	29.9746	4.37733e-08	2.25227e-06
AT2G38860	3.23609	5.29739	29.9537	4.42481e-08	2.27079e-06
AT1G13470	5.86928	2.06062	29.9095	4.52683e-08	2.31713e-06
AT5G15230	0.855742	7.70789	29.8799	4.59653e-08	2.34672e-06
AT1G22360	1.35689	4.57472	29.8706	4.61873e-08	2.35198e-06
AT3G19660	2.41562	3.50066	29.8299	4.71659e-08	2.39564e-06
AT3G26470	2.49841	2.9531	29.7841	4.82945e-08	2.44668e-06
AT1G52870	-0.91336	6.8859	29.7452	4.92734e-08	2.48988e-06
AT3G45860	4.94244	2.46495	29.6643	5.13718e-08	2.58747e-06
AT5G22580	1.07606	5.90804	29.6607	5.14665e-08	2.58747e-06
AT4G03280	-0.729072	10.2654	29.6473	5.18253e-08	2.59431e-06
AT5G55480	-1.33901	4.60913	29.6458	5.18651e-08	2.59431e-06
AT1G20693	0.757131	8.00928	29.6145	5.27097e-08	2.6299e-06
AT3G04840	-0.805145	8.31685	29.5805	5.36431e-08	2.66972e-06
AT3G04210	2.66767	4.03568	29.5134	5.55325e-08	2.75681e-06
AT2G34510	-1.04019	5.46337	29.4981	5.59717e-08	2.77165e-06
AT5G44568	3.2899	3.24192	29.49	5.6205e-08	2.77624e-06
AT3G26570	-0.734131	8.12006	29.4656	5.69179e-08	2.80445e-06
AT1G43670	-0.826639	7.06367	29.4159	5.83971e-08	2.87017e-06
AT5G17330	1.22014	4.80407	29.3745	5.96573e-08	2.92484e-06
AT5G44020	-0.910679	8.318	29.2847	6.2486e-08	3.05593e-06
AT5G22440	-0.882301	6.3656	29.2576	6.33678e-08	3.08708e-06
AT1G77090	-1.09802	5.3887	29.2555	6.34353e-08	3.08708e-06
AT2G19850	5.43535	1.82856	29.2009	6.5249e-08	3.16754e-06
AT5G44585	2.54322	3.25763	29.1944	6.54675e-08	3.17036e-06
AT2G29490	1.73037	3.9838	29.1825	6.58726e-08	3.18218e-06
AT3G05690	1.74499	4.26345	29.1735	6.61792e-08	3.18919e-06
AT3G13610	2.77862	3.11197	29.1404	6.73191e-08	3.23623e-06
AT3G47836	-1.16378	5.38334	29.0982	6.88019e-08	3.29949e-06
AT5G36910	-0.833712	7.80814	29.06	7.01707e-08	3.35698e-06
AT2G34460	-0.802309	7.11804	29.0088	7.20496e-08	3.43854e-06
AT4G36530	-0.99151	5.91706	28.974	7.33575e-08	3.49252e-06
AT5G26690	5.59228	1.91064	28.7736	8.1351e-08	3.86378e-06
AT5G66630	2.74315	2.7329	28.7473	8.24635e-08	3.90723e-06
AT3G47480	3.9659	2.97364	28.7384	8.28452e-08	3.91592e-06
AT3G13950	5.2749	2.66852	28.6828	8.52598e-08	4.02044e-06
AT2G36620	-0.868745	7.07132	28.671	8.57793e-08	4.0353e-06
AT1G72900	1.91675	3.92733	28.643	8.70268e-08	4.08426e-06
AT1G17840	-0.938236	6.26432	28.6199	8.80731e-08	4.12357e-06
AT1G78040	-0.673753	9.34847	28.5771	9.00411e-08	4.20575e-06
AT2G34310	-1.19412	4.97233	28.5675	9.04898e-08	4.21674e-06
AT1G17860	1.36034	5.31642	28.5399	9.17852e-08	4.26704e-06
AT2G46400	3.25985	2.87058	28.3606	1.00695e-07	4.67026e-06
AT3G48460	-1.41415	4.48157	28.3444	1.0154e-07	4.69841e-06
AT1G18080	-0.697405	8.56521	28.3177	1.02951e-07	4.75259e-06
AT5G10580	2.58531	3.09246	28.307	1.03522e-07	4.7678e-06
AT1G15125	3.58192	2.47081	28.2835	1.04788e-07	4.81487e-06
AT1G44575	-0.668516	10.5904	28.2731	1.05349e-07	4.82249e-06
AT3G14210	0.851787	8.63482	28.2714	1.05442e-07	4.82249e-06
AT5G42050	1.07065	6.63058	28.2291	1.07772e-07	4.91769e-06
AT1G32350	6.26049	2.26637	28.1375	1.12994e-07	5.1441e-06
AT1G78410	4.59004	2.73245	28.1294	1.13469e-07	5.15382e-06
AT5G05600	1.33057	4.95753	28.1229	1.13853e-07	5.15942e-06
AT5G05340	6.25188	2.23792	28.0696	1.17029e-07	5.2912e-06
AT3G29575	-0.984289	6.30278	28.0028	1.21139e-07	5.46452e-06
AT3G06700	-0.700363	8.58136	27.9929	1.21761e-07	5.48009e-06
AT1G59870	1.28665	7.30794	27.9792	1.22626e-07	5.50646e-06
AT1G65690	2.94581	3.20094	27.9528	1.24312e-07	5.5695e-06
AT5G64100	1.2382	5.07469	27.9228	1.2625e-07	5.64356e-06
AT3G52590	-0.714664	9.11617	27.877	1.29275e-07	5.75472e-06
AT4G18253	4.96476	2.44202	27.8764	1.2932e-07	5.75472e-06
AT1G67700	-0.740305	7.74572	27.8429	1.31574e-07	5.84188e-06
AT2G17740	5.72277	1.95617	27.838	1.3191e-07	5.84367e-06
AT3G61280	5.91403	2.09089	27.8217	1.33023e-07	5.8798e-06
AT2G41410	1.12354	5.95492	27.7965	1.34773e-07	5.94386e-06
AT1G61780	-1.00638	5.7392	27.7211	1.40124e-07	6.16608e-06
AT1G44350	-1.14565	5.15793	27.6211	1.47558e-07	6.47877e-06
AT5G62300	-0.737088	7.93183	27.6097	1.48432e-07	6.50271e-06
AT3G21080	5.72266	1.95544	27.6038	1.48889e-07	6.5083e-06
AT1G28480	5.86695	2.03114	27.5348	1.54294e-07	6.72968e-06
AT3G48850	6.21808	2.23413	27.482	1.58565e-07	6.90072e-06
AT3G51000	1.0798	5.10283	27.4492	1.61276e-07	7.00328e-06
AT5G13630	-0.673704	9.56909	27.3528	1.69521e-07	7.34516e-06
AT1G56060	6.02165	2.13216	27.3067	1.73613e-07	7.50201e-06
AT3G43720	-0.940991	7.14374	27.3035	1.739e-07	7.50201e-06
AT1G09415	1.23345	4.57491	27.175	1.85849e-07	7.99999e-06
AT4G31870	-1.36746	4.54929	27.1452	1.88728e-07	8.1063e-06
AT4G21400	5.43197	1.82728	27.06	1.97239e-07	8.45346e-06
AT2G44060	-0.882433	7.06502	27.0163	2.01742e-07	8.62775e-06
AT1G75945	3.71324	2.233	27.0073	2.02692e-07	8.64965e-06
AT3G02550	2.09387	3.1483	26.8508	2.19778e-07	9.35856e-06
AT2G26250	-0.698728	8.04455	26.8393	2.21091e-07	9.39425e-06
AT5G60900	5.77894	1.98973	26.7729	2.28824e-07	9.70193e-06
AT5G22140	2.01268	3.37903	26.7629	2.30006e-07	9.73115e-06
AT5G57220	3.72483	3.00259	26.7354	2.33304e-07	9.84963e-06
AT1G78030	5.36928	1.78936	26.7102	2.36371e-07	9.94711e-06
AT4G26120	4.42798	2.15862	26.7082	2.3662e-07	9.94711e-06
AT2G27550	3.30536	2.55037	26.7009	2.37516e-07	9.96358e-06
AT4G13395	3.38264	2.80692	26.6658	2.41868e-07	1.01246e-05
AT5G16023	-1.10043	5.94223	26.5967	2.50666e-07	1.04707e-05
AT5G12020	2.68913	3.36696	26.5755	2.53432e-07	1.05593e-05
AT1G29670	-0.824545	6.87205	26.5723	2.53855e-07	1.05593e-05
AT4G24120	1.39915	4.39323	26.5379	2.58413e-07	1.07263e-05
AT4G39675	1.69732	3.63759	26.4786	2.66471e-07	1.10376e-05
AT5G60950	4.25239	2.05835	26.4555	2.69674e-07	1.11414e-05
AT1G51680	0.969591	6.32371	26.4525	2.70104e-07	1.11414e-05
AT2G36320	0.804334	6.8683	26.431	2.73129e-07	1.12427e-05
AT3G05900	-0.8616	6.70902	26.3665	2.82396e-07	1.16e-05
AT4G15990	-1.97624	3.36017	26.3514	2.84617e-07	1.16669e-05
AT3G07880	-0.875815	6.07445	26.2903	2.93754e-07	1.20165e-05
AT1G21120	3.44347	2.81442	26.2733	2.96356e-07	1.20979e-05
AT4G38970	-0.610799	11.6282	26.2394	3.01611e-07	1.22871e-05
AT4G30190	0.782612	7.38012	26.2336	3.02514e-07	1.22985e-05
AT1G44000	-0.822611	6.46757	26.2074	3.0664e-07	1.24406e-05
AT1G64660	0.76342	7.09129	26.2017	3.07545e-07	1.24518e-05
AT4G20360	-0.669871	9.96756	26.1865	3.0998e-07	1.25247e-05
AT1G02780	-0.670495	9.50079	26.0941	3.25174e-07	1.31118e-05
AT4G03560	-0.925787	6.67231	26.022	3.37547e-07	1.3583e-05
AT3G52430	3.14617	2.63031	26.0179	3.38269e-07	1.35842e-05
AT4G00100	-0.829589	8.4352	26.014	3.38953e-07	1.35842e-05
AT1G70600	-0.661801	8.89857	25.9945	3.42396e-07	1.36944e-05
AT5G44572	1.40615	4.45081	25.9847	3.4414e-07	1.37364e-05
AT4G30010	-0.843618	6.99506	25.9717	3.46466e-07	1.37745e-05
AT5G42270	-0.720228	8.0461	25.9685	3.47029e-07	1.37745e-05
AT1G78000	1.59375	3.74904	25.9677	3.47186e-07	1.37745e-05
AT1G07090	1.15082	5.44196	25.9206	3.55756e-07	1.40862e-05
AT3G59930	1.69835	4.82758	25.8117	3.76393e-07	1.48673e-05
AT1G25560	0.895588	6.66318	25.8087	3.76988e-07	1.48673e-05
AT1G06160	3.618	2.45779	25.7951	3.79645e-07	1.49423e-05
AT1G02140	-0.812663	6.87997	25.7861	3.81417e-07	1.49822e-05
AT1G48450	-0.853916	6.70589	25.7818	3.82278e-07	1.49862e-05
AT5G08790	1.26713	5.5432	25.7199	3.94728e-07	1.54437e-05
AT1G18970	4.78917	2.35448	25.6988	3.99072e-07	1.55827e-05
AT5G06860	1.39842	4.92784	25.6876	4.01403e-07	1.56429e-05
AT5G49720	-0.686935	7.91448	25.6775	4.03494e-07	1.56934e-05
AT1G67980	5.06593	3.06907	25.6651	4.06116e-07	1.57643e-05
AT4G31970	7.57732	3.22069	25.6599	4.07208e-07	1.57757e-05
AT5G08380	1.6563	3.92529	25.5439	4.32422e-07	1.67197e-05
AT3G08580	-0.738236	9.12838	25.5384	4.33666e-07	1.67259e-05
AT1G65845	1.34862	4.88747	25.5357	4.34273e-07	1.67259e-05
AT1G52410	1.09712	5.96214	25.5235	4.37028e-07	1.67992e-05
AT1G17180	2.74367	2.75246	25.5024	4.4183e-07	1.69508e-05
AT3G61198	1.07289	5.25526	25.4851	4.45822e-07	1.70708e-05
AT3G50820	-0.602314	10.417	25.4699	4.49333e-07	1.7172e-05
AT1G71140	1.75497	3.76412	25.4177	4.61675e-07	1.75994e-05
AT5G27420	3.69187	3.29772	25.4151	4.62297e-07	1.75994e-05
AT5G17820	2.0048	3.42678	25.4049	4.64748e-07	1.76586e-05
AT1G80030	-1.08234	5.22556	25.3093	4.88345e-07	1.85196e-05
AT4G10300	-0.798488	7.05197	25.2917	4.92822e-07	1.86536e-05
AT4G23210	5.40815	1.79517	25.2775	4.96475e-07	1.87559e-05
AT4G04610	1.93953	4.89193	25.269	4.98666e-07	1.88028e-05
AT5G40240	1.44743	4.03775	25.2222	5.10902e-07	1.92274e-05
AT5G05060	-0.923355	5.67917	25.209	5.14422e-07	1.93231e-05
AT1G36622	4.80541	2.37906	25.0997	5.44402e-07	2.04104e-05
AT1G67148	4.18962	2.022	25.0918	5.46639e-07	2.04555e-05
AT2G29120	1.89772	3.67428	25.0783	5.50478e-07	2.05292e-05
AT1G49510	-1.15307	5.11205	25.0776	5.50687e-07	2.05292e-05
AT4G25050	-0.664226	9.387	24.9916	5.75804e-07	2.14251e-05
AT1G76690	1.84015	3.45132	24.9699	5.8231e-07	2.16264e-05
AT2G48140	2.33393	2.85351	24.9614	5.84883e-07	2.16813e-05
AT3G53870	-0.623146	8.51996	24.942	5.9081e-07	2.186e-05
AT4G23680	1.00136	6.97976	24.9104	6.00567e-07	2.21794e-05
AT4G23220	4.16256	2.01851	24.7827	6.41693e-07	2.3654e-05
AT4G23200	2.86445	2.47268	24.7644	6.47828e-07	2.38357e-05
AT2G32680	3.7754	2.53864	24.7322	6.58736e-07	2.4192e-05
AT4G03450	5.8377	2.02653	24.7232	6.6184e-07	2.42609e-05
AT4G02530	-0.823793	6.88344	24.7133	6.65218e-07	2.43396e-05
AT1G01090	-0.781506	7.40849	24.683	6.75772e-07	2.468e-05
AT3G53430	-0.686883	8.68562	24.6425	6.90141e-07	2.51583e-05
AT3G17800	-1.01994	7.1831	24.615	7.0003e-07	2.54718e-05
AT5G47030	-0.700021	7.67706	24.6108	7.01556e-07	2.54804e-05
AT5G18310	1.01251	5.02413	24.5607	7.20069e-07	2.60778e-05
AT4G19880	1.16514	5.22962	24.5591	7.20644e-07	2.60778e-05
AT4G30260	-0.952791	5.49855	24.5226	7.34428e-07	2.6528e-05
AT5G42830	4.81113	2.35143	24.4982	7.43786e-07	2.6817e-05
AT2G20610	0.938661	6.41753	24.4578	7.59559e-07	2.73358e-05
AT1G09070	0.802159	7.1066	24.4523	7.61736e-07	2.73643e-05
AT3G15480	-0.841822	6.67754	24.4354	7.68432e-07	2.75548e-05
AT1G27480	1.1306	4.71141	24.419	7.75017e-07	2.77406e-05
AT2G18980	2.80099	2.74193	24.4018	7.81975e-07	2.7939e-05
AT5G03850	-0.77731	8.26504	24.3601	7.99072e-07	2.84661e-05
AT3G27050	-1.11807	5.1355	24.3588	7.99609e-07	2.84661e-05
AT2G15220	3.67978	3.47135	24.3368	8.08809e-07	2.87418e-05
AT1G08230	1.32367	4.77793	24.3161	8.17515e-07	2.8999e-05
AT2G29500	1.52671	4.06387	24.2959	8.26127e-07	2.9252e-05
AT5G10380	1.16664	4.74715	24.2796	8.33177e-07	2.94489e-05
AT5G45350	-0.945597	6.08333	24.2756	8.349e-07	2.94571e-05
AT2G37550	-0.953923	5.35661	24.2197	8.59484e-07	3.02704e-05
AT1G54000	1.86837	3.51682	24.1891	8.7327e-07	3.0659e-05
AT5G01740	-0.928867	5.91119	24.1883	8.73623e-07	3.0659e-05
AT4G35250	-0.70706	7.50621	24.1648	8.84358e-07	3.09083e-05
AT2G30210	2.17623	2.94714	24.163	8.85163e-07	3.09083e-05
AT4G25960	-1.10599	5.03882	24.1625	8.85417e-07	3.09083e-05
AT4G14548	1.44974	3.99212	24.1189	9.05661e-07	3.15592e-05
AT1G66100	-0.809078	8.47297	24.1067	9.11441e-07	3.17047e-05
AT2G33370	-0.785915	7.37065	24.0723	9.27838e-07	3.22183e-05
AT3G02870	-1.01777	5.36945	24.0583	9.34649e-07	3.23979e-05
AT2G48130	2.25956	2.92328	24.0197	9.53564e-07	3.29956e-05
AT2G37220	-0.597893	9.31188	24.0118	9.57478e-07	3.30732e-05
AT4G27030	-1.00658	5.54216	23.9915	9.67626e-07	3.33654e-05
AT4G22755	1.48154	4.17097	23.9703	9.7831e-07	3.3675e-05
AT4G34620	-0.611584	10.3093	23.9068	1.01111e-06	3.47437e-05
AT3G50770	2.38734	3.09293	23.8769	1.02697e-06	3.52271e-05
AT4G22530	2.50566	3.21459	23.867	1.03226e-06	3.53471e-05
AT5G24210	1.43444	5.21389	23.8245	1.0553e-06	3.60499e-05
AT5G64290	-0.862602	5.95576	23.8225	1.05643e-06	3.60499e-05
AT5G25280	0.777058	6.99668	23.8137	1.06123e-06	3.61512e-05
AT3G48560	-0.66614	8.34015	23.7873	1.07593e-06	3.6589e-05
AT1G68530	-0.804078	7.74528	23.7834	1.07808e-06	3.6599e-05
AT3G01470	0.743328	7.26811	23.7379	1.1039e-06	3.74113e-05
AT5G16120	1.08891	5.00811	23.7298	1.10851e-06	3.75033e-05
AT3G15640	-1.0015	5.45645	23.6894	1.13202e-06	3.82334e-05
AT5G02580	1.30735	4.30326	23.6239	1.17126e-06	3.9491e-05
AT1G14450	-0.821687	6.38966	23.6178	1.17495e-06	3.95479e-05
AT3G28100	1.63076	3.51112	23.61	1.17975e-06	3.96422e-05
AT4G31940	3.585	2.1473	23.591	1.19143e-06	3.99667e-05
AT4G18730	-0.69336	7.91814	23.5323	1.22833e-06	4.11346e-05
AT1G57860	-0.733915	7.7615	23.5273	1.23157e-06	4.11731e-05
AT5G19240	1.70678	5.42919	23.5077	1.24418e-06	4.15244e-05
AT4G04850	-1.08755	5.16641	23.4942	1.25292e-06	4.17458e-05
AT5G19250	1.04502	6.87407	23.4532	1.27993e-06	4.25737e-05
AT3G03470	1.00433	5.33516	23.4433	1.28648e-06	4.27198e-05
AT3G55330	-0.815463	6.68676	23.4152	1.30545e-06	4.32771e-05
AT5G52650	-0.705956	7.91265	23.4111	1.30823e-06	4.32967e-05
AT2G30860	0.941646	9.27981	23.3974	1.31758e-06	4.35331e-05
AT2G46650	1.09556	5.79575	23.3691	1.33708e-06	4.41035e-05
AT4G08770	5.5482	2.8353	23.2941	1.39027e-06	4.57817e-05
AT2G22470	1.37863	4.45996	23.2737	1.40505e-06	4.61912e-05
AT5G13330	2.00901	3.2356	23.2622	1.41349e-06	4.63916e-05
AT5G46800	-0.866324	6.02534	23.2572	1.41716e-06	4.64349e-05
AT2G37760	0.946934	5.47299	23.2428	1.42783e-06	4.6707e-05
AT1G22750	-0.902919	5.65204	23.2361	1.43286e-06	4.67941e-05
AT4G29590	-1.13836	4.64259	23.1992	1.46062e-06	4.76219e-05
AT1G14860	1.73264	3.3142	23.1589	1.49147e-06	4.85479e-05
AT5G53450	0.874376	5.62079	23.1358	1.50956e-06	4.90556e-05
AT4G29020	-0.891531	7.13405	23.1159	1.52526e-06	4.94844e-05
AT5G64850	-1.04952	5.48776	23.1042	1.53452e-06	4.97035e-05
AT1G21270	0.999304	5.17599	23.0608	1.56957e-06	5.07553e-05
AT3G10985	0.909078	6.55268	23.052	1.57681e-06	5.08263e-05
AT4G28025	-0.842959	6.85855	23.0518	1.57691e-06	5.08263e-05
AT2G39330	3.43144	2.34479	23.0349	1.59088e-06	5.11932e-05
AT3G01190	1.95473	3.27024	23.0158	1.60674e-06	5.16194e-05
AT5G58070	0.691793	7.81855	23.0119	1.61e-06	5.16401e-05
AT5G48657	4.06644	1.94935	22.9957	1.62365e-06	5.19538e-05
AT4G33510	-0.749537	6.76321	22.9914	1.62725e-06	5.19538e-05
AT1G72260	2.58961	2.6384	22.9909	1.62766e-06	5.19538e-05
AT1G66700	5.15078	2.59879	22.9863	1.63162e-06	5.1996e-05
AT2G46750	2.42897	3.01093	22.9336	1.67693e-06	5.33541e-05
AT5G60390	-0.702023	10.3123	22.9273	1.68249e-06	5.34062e-05
AT5G08530	-0.756205	6.79769	22.9256	1.68398e-06	5.34062e-05
AT4G16000	-1.55783	4.06006	22.9125	1.69549e-06	5.3685e-05
AT1G06957	-5.29414	1.82752	22.8946	1.71131e-06	5.40994e-05
AT2G18440	0.766176	7.61667	22.8897	1.71569e-06	5.41512e-05
AT4G10500	5.13132	1.66124	22.8831	1.72159e-06	5.42508e-05
AT2G45740	-0.771839	6.62262	22.8304	1.76948e-06	5.56712e-05
AT2G33220	-0.840892	6.58877	22.8166	1.78219e-06	5.59817e-05
AT1G35620	-0.896571	5.49382	22.7902	1.80684e-06	5.66487e-05
AT3G05590	-0.607243	8.77383	22.7877	1.80916e-06	5.66487e-05
AT5G65640	1.44896	3.80181	22.7762	1.82001e-06	5.68985e-05
AT1G07890	0.653417	8.68956	22.7489	1.84613e-06	5.76237e-05
AT1G62560	1.5445	3.71666	22.744	1.8508e-06	5.76783e-05
AT5G27700	-0.671194	8.03676	22.7158	1.87817e-06	5.84391e-05
AT5G49740	-0.860812	6.19314	22.6841	1.9094e-06	5.93176e-05
AT1G73650	-0.950864	5.26839	22.6419	1.95185e-06	6.05409e-05
AT1G72680	1.19012	4.85779	22.629	1.96493e-06	6.08511e-05
AT1G78340	3.00588	2.5357	22.6173	1.97701e-06	6.10331e-05
AT3G46280	3.25619	2.25236	22.6166	1.97769e-06	6.10331e-05
AT1G73500	1.64352	4.14854	22.6143	1.98007e-06	6.10331e-05
AT3G26710	-0.806195	6.63908	22.5899	2.00533e-06	6.16785e-05
AT2G14247	1.68719	4.14568	22.5881	2.00725e-06	6.16785e-05
AT4G00300	-0.975322	5.54139	22.5838	2.0117e-06	6.17191e-05
AT3G26840	2.59041	2.78488	22.5321	2.06665e-06	6.33067e-05
AT2G32190	2.81616	3.01081	22.5055	2.09548e-06	6.40905e-05
AT4G36220	1.1737	6.57857	22.4846	2.11833e-06	6.46892e-05
AT5G24120	-1.19852	6.20094	22.4806	2.12281e-06	6.4726e-05
AT3G01290	1.55083	5.99187	22.434	2.17493e-06	6.62131e-05
AT3G14280	1.78316	3.40172	22.4279	2.18177e-06	6.63191e-05
AT1G06410	-0.898979	6.20085	22.4153	2.19619e-06	6.66549e-05
AT5G26920	2.67142	3.03204	22.3958	2.21861e-06	6.72319e-05
AT3G16670	2.98124	2.8707	22.3844	2.2318e-06	6.75282e-05
AT1G60680	2.08436	2.97261	22.3755	2.2422e-06	6.77391e-05
AT5G50200	1.90462	3.96597	22.2811	2.35517e-06	7.09471e-05
AT5G39610	1.26278	4.70361	22.2807	2.35557e-06	7.09471e-05
AT1G01140	1.0517	5.23095	22.2484	2.39559e-06	7.20426e-05
AT1G04480	-0.738475	7.64426	22.2387	2.4077e-06	7.22969e-05
AT5G48180	0.779662	7.279	22.2199	2.43135e-06	7.28962e-05
AT5G03630	0.960025	6.36374	22.1558	2.51392e-06	7.52577e-05
AT5G13650	-0.706389	8.54186	22.0576	2.64589e-06	7.90885e-05
AT1G26250	3.49384	2.37247	22.0287	2.68601e-06	8.01664e-05
AT2G35490	-0.712673	6.73487	22.0178	2.70129e-06	8.05008e-05
AT1G53540	2.88414	2.69318	21.9614	2.78191e-06	8.27055e-05
AT1G09690	-0.592835	8.76647	21.9602	2.78364e-06	8.27055e-05
AT3G56710	2.59134	3.52062	21.9279	2.83083e-06	8.39814e-05
AT1G51500	-0.818425	6.26321	21.9174	2.84634e-06	8.42733e-05
AT4G16190	0.631042	9.03669	21.915	2.84993e-06	8.42733e-05
AT5G45070	3.9845	1.91029	21.9126	2.85347e-06	8.42733e-05
AT4G33040	1.71347	4.14928	21.8134	3.00496e-06	8.86148e-05
AT1G27030	1.29465	4.05216	21.8066	3.01558e-06	8.87954e-05
AT3G21865	-0.837481	5.69636	21.7709	3.0723e-06	9.03311e-05
AT4G13520	-0.720552	6.71725	21.7666	3.07921e-06	9.03996e-05
AT4G38770	-0.774578	9.30699	21.7629	3.08512e-06	9.04388e-05
AT5G45680	-0.725217	6.66159	21.7273	3.14279e-06	9.1993e-05
AT3G51660	0.905845	5.86896	21.7083	3.17423e-06	9.27758e-05
AT3G55970	2.72677	4.46576	21.683	3.21633e-06	9.38674e-05
AT3G06390	1.92828	3.31271	21.668	3.24156e-06	9.44641e-05
AT3G46230	2.162	2.74684	21.6574	3.25952e-06	9.47749e-05
AT2G30990	1.5333	3.66356	21.6538	3.26564e-06	9.47749e-05
AT2G23000	-1.11715	4.54086	21.6532	3.26661e-06	9.47749e-05
AT1G01100	-0.596782	9.06569	21.6285	3.30901e-06	9.5837e-05
AT3G22060	1.65103	5.3446	21.6262	3.31292e-06	9.5837e-05
AT1G77940	-0.67778	7.98737	21.592	3.37253e-06	9.74187e-05
AT5G25440	2.34347	2.85435	21.5816	3.39091e-06	9.78067e-05
AT1G29280	1.49846	3.64167	21.551	3.44546e-06	9.92352e-05
AT1G09590	-0.639579	7.62936	21.4977	3.54258e-06	0.000101884
AT2G46192	-1.51852	3.73073	21.4746	3.58551e-06	0.000102969
AT2G36885	-1.61474	3.59015	21.4615	3.61006e-06	0.000103523
AT2G28370	-0.886329	5.58113	21.4474	3.63677e-06	0.000104138
AT1G72910	2.54686	2.84566	21.4273	3.67508e-06	0.000104934
AT3G16360	2.10287	2.81354	21.4272	3.6752e-06	0.000104934
AT3G11490	-1.07333	4.75134	21.4236	3.6822e-06	0.000104982
AT3G20600	2.30627	3.03135	21.4098	3.70879e-06	0.000105588
AT4G37070	2.05673	2.97318	21.376	3.77463e-06	0.000107308
AT5G50100	-1.02581	5.1584	21.3712	3.78407e-06	0.000107422
AT4G02840	-0.862076	5.64825	21.3658	3.7948e-06	0.000107572
AT1G19150	-0.712545	7.25288	21.3581	3.81014e-06	0.000107852
AT3G54600	1.08578	5.19999	21.3484	3.82941e-06	0.000108242
AT4G13800	-2.83679	2.65412	21.2928	3.94207e-06	0.000111268
AT5G42650	-0.763866	7.75281	21.2841	3.96006e-06	0.000111616
AT4G39030	2.91721	2.79467	21.266	3.9975e-06	0.000112511
AT1G62790	1.06339	4.68174	21.2011	4.13522e-06	0.000116221
AT4G30170	1.65647	3.53151	21.1941	4.15034e-06	0.000116481
AT1G68010	-0.566658	9.8466	21.1874	4.16495e-06	0.000116639
AT1G31095	5.36055	1.85111	21.1861	4.16777e-06	0.000116639
AT1G51890	4.49131	2.18918	21.1734	4.19548e-06	0.000117248
AT1G68585	1.68469	3.48051	21.1478	4.25181e-06	0.000118654
AT5G25610	-0.596247	8.58912	21.1294	4.29293e-06	0.000119476
AT5G13440	-0.760551	6.57386	21.1292	4.29335e-06	0.000119476
AT4G34590	1.01654	4.88364	21.1055	4.34668e-06	0.00012079
AT5G66390	1.49386	3.72347	21.0695	4.42915e-06	0.000122909
AT2G36080	1.18854	4.45783	21.0627	4.44506e-06	0.000123177
AT4G20260	-0.663381	8.13094	21.0576	4.45679e-06	0.00012333
AT5G56540	1.87803	3.69454	21.039	4.50035e-06	0.000124139
AT1G59990	-1.05302	4.69383	21.0387	4.50094e-06	0.000124139
AT1G49380	-0.879829	5.34848	21.037	4.50491e-06	0.000124139
AT2G17500	1.13289	5.69054	21.0039	4.5834e-06	0.000126126
AT1G02820	-1.21541	5.53909	20.9826	4.63471e-06	0.000127361
AT2G43100	0.849356	6.1303	20.9512	4.71142e-06	0.000129289
AT1G58225	5.66689	1.94771	20.9348	4.7518e-06	0.000130217
AT3G46080	5.31283	1.71317	20.9267	4.77186e-06	0.000130585
AT4G34490	-0.836734	5.55734	20.8906	4.86278e-06	0.000132889
AT3G28710	-0.772361	6.71625	20.8726	4.90861e-06	0.000133956
AT1G76955	1.47166	3.66964	20.8653	4.92749e-06	0.000134286
AT4G29390	-0.650678	7.39658	20.855	4.95393e-06	0.000134821
AT3G11120	-0.839251	7.67487	20.8472	4.97417e-06	0.000135185
AT1G31300	-1.0507	4.87532	20.8101	5.07145e-06	0.000137567
AT4G30670	1.333	3.98185	20.8075	5.07836e-06	0.000137567
AT4G23230	5.21681	1.66912	20.8059	5.08269e-06	0.000137567
AT4G01870	1.25937	5.90803	20.693	5.39113e-06	0.000145716
AT2G35840	-0.886036	5.40116	20.6344	5.55893e-06	0.000150045
AT3G49910	-0.6701	8.93616	20.6197	5.60179e-06	0.000150846
AT5G44580	0.796475	7.82093	20.619	5.60386e-06	0.000150846
AT3G26220	1.5918	3.77498	20.6076	5.6372e-06	0.000151537
AT3G47250	0.71631	7.20888	20.6033	5.64986e-06	0.000151671
AT3G56970	2.84016	2.75204	20.6006	5.65781e-06	0.000151679
AT2G16280	-0.776244	6.26711	20.5798	5.71971e-06	0.00015313
AT1G15415	4.02847	1.91727	20.5673	5.75697e-06	0.000153715
AT2G25610	-0.831088	5.70622	20.5673	5.7571e-06	0.000153715
AT2G30950	-0.630657	8.83087	20.5584	5.784e-06	0.000154224
AT1G12200	1.50301	3.64738	20.5449	5.82489e-06	0.000155105
AT1G69510	0.734653	6.82303	20.5399	5.84017e-06	0.000155303
AT3G03950	-1.07539	4.55214	20.5214	5.89677e-06	0.000156597
AT5G35530	-0.644251	7.61337	20.4586	6.09346e-06	0.000161604
AT1G10500	-0.752363	6.56142	20.4394	6.15489e-06	0.000163014
AT5G61520	1.11697	4.70987	20.4188	6.22161e-06	0.00016456
AT3G15353	0.754821	11.1091	20.406	6.26322e-06	0.000165224
AT1G65790	5.21231	1.66771	20.406	6.26343e-06	0.000165224
AT2G16890	5.04552	1.6143	20.3902	6.31537e-06	0.000166372
AT5G55930	1.79632	3.48428	20.385	6.33257e-06	0.000166603
AT5G33290	2.57087	2.60585	20.3803	6.34799e-06	0.000166666
AT1G32940	1.611	3.49442	20.3783	6.35448e-06	0.000166666
AT2G06925	1.17435	4.32259	20.3766	6.36026e-06	0.000166666
AT4G16720	-0.620429	8.55359	20.346	6.46292e-06	0.000169132
AT3G14840	1.02701	4.77027	20.3325	6.50862e-06	0.000170102
AT1G56070	-0.577861	9.4954	20.3218	6.5451e-06	0.00017083
AT3G05560	-0.66268	8.24788	20.3034	6.60819e-06	0.000172249
AT5G67600	0.915675	6.16536	20.2884	6.66026e-06	0.000173377
AT3G54150	4.13966	2.41212	20.2691	6.728e-06	0.00017491
AT3G29035	1.51867	3.80837	20.2416	6.82519e-06	0.000177204
AT5G26340	1.54648	5.20813	20.234	6.85256e-06	0.000177613
AT3G51550	-0.844294	6.55775	20.2322	6.85891e-06	0.000177613
AT4G14040	0.733597	7.05144	20.2169	6.91404e-06	0.000178784
AT5G02870	-0.620649	8.50957	20.2126	6.92967e-06	0.000178784
AT1G19740	-0.782083	6.81466	20.2108	6.93609e-06	0.000178784
AT5G55620	-0.763926	6.85855	20.2096	6.94033e-06	0.000178784
AT5G50760	1.60797	3.65566	20.1937	6.99826e-06	0.000180041
AT3G21250	1.32445	3.89337	20.1806	7.04654e-06	0.000181048
AT1G14320	-0.584954	9.30493	20.1508	7.15711e-06	0.00018365
AT5G08130	-0.869849	7.24856	20.1461	7.17459e-06	0.000183859
AT1G60740	2.26363	2.99342	20.1436	7.18401e-06	0.000183862
AT3G61870	-0.676057	6.95105	20.1118	7.30432e-06	0.0001867
AT1G15790	2.01829	2.85179	20.102	7.34183e-06	0.000187415
AT4G33540	0.945649	5.13258	20.0996	7.35128e-06	0.000187415
AT2G27530	-0.582308	8.59774	20.0932	7.3758e-06	0.000187798
AT1G57660	-0.654137	8.01141	20.0724	7.45655e-06	0.000189609
AT5G09480	2.35652	3.22648	20.0682	7.47283e-06	0.000189779
AT1G32220	-0.707734	6.89049	20.0537	7.52989e-06	0.000190983
AT2G30140	1.57729	4.60712	20.0068	7.71688e-06	0.000195474
AT5G55460	5.09905	1.621	20.0022	7.73549e-06	0.000195695
AT4G12320	-1.07678	5.47179	19.988	7.79296e-06	0.000196897
AT1G16720	-0.708774	7.09099	19.9711	7.86198e-06	0.000198387
AT4G20870	-1.05131	5.08929	19.9179	8.08406e-06	0.000203731
AT1G30750	2.16273	2.83947	19.9108	8.11422e-06	0.00020423
AT3G05727	-0.829762	6.93489	19.881	8.24156e-06	0.000207171
AT4G24230	-1.03842	4.91339	19.8315	8.45761e-06	0.000212332
AT2G16660	1.74294	3.49372	19.7931	8.62955e-06	0.000216374
AT2G29090	2.18568	2.77055	19.7515	8.81934e-06	0.000220852
AT4G02380	1.11325	7.72523	19.7335	8.90253e-06	0.000222653
AT1G06690	-0.790113	5.95131	19.7254	8.94045e-06	0.000223319
AT1G29395	0.803303	6.1252	19.7143	8.99239e-06	0.000224333
AT3G55880	1.40473	4.15122	19.6695	9.20575e-06	0.000229366
AT1G44100	1.15192	4.23308	19.6637	9.23382e-06	0.000229776
AT2G47190	5.40457	1.79109	19.6317	9.3896e-06	0.000233358
AT5G13430	-0.800114	6.28966	19.6262	9.41669e-06	0.000233738
AT3G03190	1.80844	3.57152	19.6182	9.4566e-06	0.000234434
AT5G07322	1.55039	3.50743	19.6109	9.49267e-06	0.000235033
AT3G43520	-0.817821	6.0192	19.5943	9.57562e-06	0.00023679
AT1G71090	-1.00123	4.9502	19.5855	9.61956e-06	0.000237579
AT4G12510	1.96235	3.55015	19.5732	9.68193e-06	0.000238821
AT2G31610	-0.617739	7.70189	19.5579	9.75961e-06	0.000240437
AT1G48630	-0.781742	6.17761	19.5356	9.87432e-06	0.00024269
AT4G17170	-0.762907	6.13346	19.5353	9.87563e-06	0.00024269
AT1G03630	-0.642601	7.35728	19.5247	9.93068e-06	0.00024374
AT1G17050	-0.982761	5.39461	19.5073	1.00217e-05	0.000245425
AT5G39740	-0.573046	8.2494	19.5068	1.00242e-05	0.000245425
AT4G23810	3.79278	2.2244	19.5041	1.00383e-05	0.000245465
AT1G34065	-2.60693	2.49022	19.4982	1.00695e-05	0.000245925
AT2G35410	-0.82709	5.89195	19.4883	1.01219e-05	0.0002469
AT1G78380	0.606827	9.14304	19.4768	1.01831e-05	0.000248086
AT3G46060	-0.729384	6.28661	19.4658	1.02416e-05	0.000249204
AT3G57020	-1.07679	5.79048	19.4385	1.03892e-05	0.000252484
AT5G14105	-1.10828	4.33125	19.4095	1.0548e-05	0.000256028
AT4G14550	-0.894005	5.52473	19.3979	1.06126e-05	0.00025728
AT1G60110	4.91896	1.56071	19.3741	1.07452e-05	0.000260176
AT1G07620	3.11584	2.16054	19.3638	1.08038e-05	0.000260995
AT1G30730	2.14784	3.01084	19.3635	1.08054e-05	0.000260995
AT5G44567	5.80695	1.92642	19.3584	1.08344e-05	0.000261375
AT1G22890	1.10226	6.2014	19.3338	1.09745e-05	0.000264431
AT3G55230	1.37248	4.00082	19.3141	1.10882e-05	0.000266847
AT1G21750	0.851283	6.26095	19.2755	1.1315e-05	0.000271973
AT1G55920	0.971063	5.57398	19.2612	1.14e-05	0.000273684
AT3G28940	1.10091	6.83887	19.2479	1.14796e-05	0.000275259
AT1G65486	2.29345	2.78724	19.2207	1.16443e-05	0.000278871
AT5G48470	-1.21609	4.16393	19.1952	1.18012e-05	0.000282285
AT3G05640	-1.16437	4.67083	19.1811	1.18884e-05	0.000283749
AT1G23020	1.10268	4.52934	19.1807	1.18911e-05	0.000283749
AT1G33140	-0.550279	9.19548	19.1684	1.19675e-05	0.000284977
AT3G14940	1.52556	3.5793	19.1678	1.19714e-05	0.000284977
AT1G72060	1.68702	5.01	19.1082	1.23515e-05	0.000293598
AT5G28060	-0.57002	8.57364	19.1064	1.23633e-05	0.000293598
AT2G25210	-0.644072	7.63051	19.0563	1.26916e-05	0.000300809
AT5G35630	-0.528051	10.3704	19.0555	1.26974e-05	0.000300809
AT3G51330	2.17704	2.92264	19.0423	1.27856e-05	0.000302536
AT2G15830	2.1493	2.92346	19.0298	1.28696e-05	0.00030416
AT1G76030	-0.650317	7.16221	19.0262	1.28933e-05	0.000304357
AT5G15200	-0.551061	9.61436	18.9807	1.32047e-05	0.000311335
AT5G24200	3.76247	1.7921	18.972	1.32649e-05	0.000312087
AT4G36390	-0.766323	5.99887	18.9716	1.32682e-05	0.000312087
AT1G69880	5.2939	1.70987	18.9673	1.32979e-05	0.000312252
AT1G24147	1.34521	4.76615	18.966	1.33068e-05	0.000312252
AT4G39950	2.03079	5.86718	18.9251	1.35951e-05	0.000318638
AT2G29630	0.748295	6.34023	18.9083	1.37151e-05	0.000321071
AT5G07460	1.21339	4.48266	18.8942	1.38172e-05	0.000323078
AT3G09405	4.21068	2.02193	18.8797	1.39228e-05	0.000325126
AT5G60610	2.70011	2.18085	18.8776	1.39377e-05	0.000325126
ATMG01370	-1.16909	4.36521	18.7662	1.47766e-05	0.000344288
AT3G54640	1.52143	6.12339	18.7559	1.48561e-05	0.000345732
AT2G22510	1.86845	3.39871	18.7519	1.48878e-05	0.000346064
AT5G23860	-0.869005	5.98906	18.7468	1.49275e-05	0.000346433
AT5G09220	1.06244	6.23204	18.7453	1.49388e-05	0.000346433
AT2G20890	-0.56653	8.26325	18.7256	1.50945e-05	0.000349633
AT5G07690	1.28101	3.90311	18.7098	1.52197e-05	0.000352121
AT4G22240	0.579593	7.81978	18.7043	1.52639e-05	0.000352729
AT1G64795	2.16326	2.63871	18.6967	1.53248e-05	0.000353724
AT5G20290	-0.560255	9.6604	18.6696	1.55441e-05	0.000358367
AT3G51440	2.70436	2.57025	18.6661	1.55727e-05	0.000358607
AT3G10860	-0.728923	6.94248	18.6563	1.5653e-05	0.000360037
AT1G04340	-1.0454	4.50411	18.604	1.60885e-05	0.000369625
AT3G22230	-0.610549	8.43104	18.5669	1.64045e-05	0.000376447
AT4G19700	1.51937	4.02409	18.5606	1.6459e-05	0.000376967
AT5G53550	1.13089	4.57321	18.5598	1.64653e-05	0.000376967
AT4G05390	1.16024	4.07356	18.5564	1.64947e-05	0.000377202
AT5G54740	3.33192	2.2617	18.5523	1.6531e-05	0.000377594
AT5G54580	-0.814746	6.01507	18.545	1.65943e-05	0.000378603
AT3G56340	-0.606402	8.36459	18.4543	1.7403e-05	0.000396246
AT4G34050	0.600668	7.89755	18.4538	1.74077e-05	0.000396246
AT5G61670	-0.903679	5.93042	18.4493	1.74481e-05	0.000396709
AT3G15790	-1.15682	4.4683	18.435	1.75801e-05	0.000399142
AT1G48030	-0.628638	7.07205	18.4333	1.75956e-05	0.000399142
AT5G11160	-1.4382	3.60925	18.4147	1.77681e-05	0.000402593
AT2G26530	1.46634	4.3432	18.4033	1.78748e-05	0.000404547
AT3G11700	-0.810824	5.63097	18.3966	1.79375e-05	0.000405503
AT4G24220	0.66093	7.06094	18.365	1.82381e-05	0.000411826
AT5G27600	1.00374	4.52346	18.3586	1.82989e-05	0.000412727
AT1G01670	3.67321	1.74749	18.3362	1.85158e-05	0.000417143
AT5G24090	2.44183	2.523	18.3321	1.85557e-05	0.000417566
AT5G49730	-0.686602	6.88236	18.277	1.90995e-05	0.000428941
AT1G51760	1.29079	5.1942	18.2765	1.91046e-05	0.000428941
AT2G18740	-0.776796	5.78787	18.2631	1.92397e-05	0.000431484
AT1G02360	2.24848	3.14494	18.2461	1.94128e-05	0.0004346
AT3G53480	1.68916	3.55629	18.2433	1.94409e-05	0.0004346
AT5G18937	1.15703	4.06602	18.2429	1.94446e-05	0.0004346
AT1G43170	-0.57334	9.26411	18.2321	1.95555e-05	0.000436586
AT5G01650	-0.677486	6.59815	18.225	1.96285e-05	0.000437721
AT1G67330	1.34156	4.31816	18.2221	1.9658e-05	0.000437883
AT3G15680	1.12043	4.28756	18.2163	1.97189e-05	0.000438745
AT1G55960	-1.02463	6.5042	18.2064	1.98214e-05	0.00044053
AT2G02010	5.38039	1.75337	18.1916	1.99762e-05	0.000443473
AT5G48760	-0.740347	6.15304	18.1862	2.00322e-05	0.000444216
AT5G23230	2.68933	2.17594	18.163	2.02777e-05	0.000449156
AT3G03560	1.14945	3.92995	18.141	2.05132e-05	0.000453547
AT1G69490	1.05787	4.68172	18.1402	2.05219e-05	0.000453547
AT1G70730	-0.7939	5.53112	18.1204	2.07372e-05	0.000457794
AT5G39520	3.12894	2.62217	18.0895	2.10758e-05	0.000464749
AT2G43000	4.40076	2.60393	18.0818	2.11615e-05	0.00046612
AT2G30250	1.39359	3.87967	18.0769	2.12154e-05	0.000466787
AT3G55290	1.52467	3.39978	18.0719	2.12719e-05	0.00046751
AT5G51465	4.99624	1.57114	18.0498	2.15206e-05	0.000472448
AT2G18290	-1.11539	4.24946	18.0357	2.16796e-05	0.000475411
AT1G26410	4.8621	2.35691	18.0265	2.17853e-05	0.0004772
AT2G04400	1.33298	5.54385	18.0234	2.18205e-05	0.000477441
AT4G31500	1.17767	6.83868	18.0032	2.20529e-05	0.000481598
AT4G24280	-0.673049	7.58991	18.0027	2.20592e-05	0.000481598
AT5G62290	-1.03756	4.55356	17.9877	2.22341e-05	0.00048488
AT1G77330	1.79774	2.96473	17.9578	2.25855e-05	0.000492
AT4G32940	0.766146	6.58984	17.9304	2.29134e-05	0.000498594
AT2G36100	1.39083	3.75908	17.8978	2.33096e-05	0.000506657
AT5G20570	-0.756897	6.16722	17.8717	2.36305e-05	0.000513067
AT3G43810	-0.713497	6.24697	17.8431	2.39889e-05	0.000520277
AT1G72040	-0.807612	5.8938	17.8402	2.40254e-05	0.000520497
AT5G04190	1.07524	5.42301	17.8364	2.40727e-05	0.000520952
AT1G09970	1.08102	5.98093	17.8037	2.44907e-05	0.000529417
AT4G18360	2.24496	2.56882	17.7766	2.48418e-05	0.000536419
AT4G16447	1.55035	3.36501	17.7575	2.5092e-05	0.000541232
AT4G23150	5.57937	1.84131	17.7117	2.5704e-05	0.000553826
AT1G10470	-0.770798	5.75934	17.7062	2.57789e-05	0.000554835
AT1G28290	0.730188	6.42504	17.7002	2.58598e-05	0.000555385
AT4G22890	-0.593508	8.9463	17.7002	2.58606e-05	0.000555385
AT3G51820	-0.633935	6.9065	17.6976	2.58956e-05	0.000555533
AT1G68620	2.02106	4.68182	17.6799	2.61378e-05	0.00056012
AT1G74730	-0.611892	8.07098	17.6692	2.62845e-05	0.000562654
AT3G25520	-0.535234	8.63368	17.6406	2.6683e-05	0.000570566
AT3G62270	1.4021	3.66792	17.6289	2.68471e-05	0.00057296
AT2G40750	3.45932	2.03044	17.6285	2.6853e-05	0.00057296
AT5G24160	1.19387	5.21027	17.6122	2.70841e-05	0.000577248
AT1G62045	1.77329	3.01239	17.6102	2.71124e-05	0.000577248
AT5G64400	-0.58525	8.42408	17.6024	2.72239e-05	0.000578999
AT3G54660	-0.618677	7.3894	17.5943	2.73405e-05	0.000580646
AT2G04495	5.4276	1.719	17.5929	2.73601e-05	0.000580646
AT1G71040	0.94232	5.43463	17.5793	2.75577e-05	0.000584211
AT3G45030	-0.649652	7.2675	17.5586	2.78583e-05	0.000589951
AT2G40475	-0.842875	6.26015	17.5407	2.81216e-05	0.00059489
AT4G20390	1.65178	3.2622	17.4973	2.87723e-05	0.000608003
AT5G48900	-0.846216	6.1264	17.4934	2.8831e-05	0.000608593
AT1G74340	-1.00158	4.64267	17.4833	2.89845e-05	0.000611181
AT1G58280	-1.76566	3.34121	17.4807	2.90237e-05	0.000611354
AT1G64090	-0.675287	6.65332	17.4763	2.90911e-05	0.000612121
AT5G47700	-0.628345	8.00714	17.463	2.92956e-05	0.000615769
AT5G11480	-0.7436	6.01209	17.4516	2.94709e-05	0.000618133
AT1G18590	1.1853	4.89883	17.4515	2.94729e-05	0.000618133
AT1G13520	4.30641	2.4984	17.4496	2.9502e-05	0.000618133
ATCG00700	-3.88044	2.01473	17.4349	2.97323e-05	0.000622299
AT4G13770	0.771418	7.05513	17.4158	3.00324e-05	0.000627781
AT2G41475	-0.745895	6.11462	17.4142	3.00577e-05	0.000627781
AT1G17020	2.29673	2.91085	17.3819	3.0572e-05	0.000637847
AT4G26840	-0.683587	6.65512	17.3449	3.1174e-05	0.000649722
AT3G09980	-0.813859	5.5678	17.3203	3.15802e-05	0.000656866
AT2G39200	2.86979	2.04718	17.3154	3.16605e-05	0.000656866
AT4G30660	0.843027	5.93164	17.3147	3.16721e-05	0.000656866
AT4G00620	-1.10587	4.39903	17.3141	3.16825e-05	0.000656866
AT2G44080	0.982317	5.5754	17.3141	3.1683e-05	0.000656866
AT2G45570	4.60367	2.20501	17.301	3.19011e-05	0.000660694
AT5G38910	4.93048	1.52572	17.2969	3.19707e-05	0.000661443
AT5G55060	1.43225	3.47994	17.2701	3.24243e-05	0.000670124
AT2G21580	-0.612788	7.88138	17.2641	3.25267e-05	0.000671066
AT3G21780	3.79172	1.79464	17.2635	3.25378e-05	0.000671066
AT2G27720	-0.55912	8.79721	17.2421	3.2907e-05	0.000677973
AT5G45510	0.773354	5.93777	17.2303	3.31113e-05	0.000681471
AT3G49720	-0.652	6.65086	17.2159	3.33629e-05	0.000685935
AT5G38530	1.12625	4.10142	17.2066	3.35275e-05	0.000688604
AT1G50250	-0.626319	7.57164	17.1734	3.41183e-05	0.000698961
AT1G23040	1.00012	4.74824	17.1728	3.41288e-05	0.000698961
AT4G35000	-0.568982	7.47798	17.1723	3.41379e-05	0.000698961
AT5G47310	-0.795986	5.68359	17.1509	3.45239e-05	0.000706132
AT3G14050	0.920065	5.27695	17.1418	3.46902e-05	0.000708519
AT3G62550	0.932961	6.51943	17.1406	3.47123e-05	0.000708519
AT5G01600	0.796257	8.52046	17.0953	3.55508e-05	0.000724508
AT5G25570	-3.22331	2.08885	17.0943	3.5569e-05	0.000724508
AT2G27420	-2.17477	3.72335	17.0749	3.59345e-05	0.0007312
AT4G10810	-0.905992	5.60016	17.067	3.60841e-05	0.000733487
AT1G28370	2.77032	2.22083	17.0126	3.71321e-05	0.000754014
AT2G37710	1.10222	5.55737	17.0072	3.72379e-05	0.000755386
AT5G17560	-0.700891	6.36586	17.004	3.73011e-05	0.000755893
AT3G18740	-0.57883	8.76282	16.9903	3.75707e-05	0.000759884
AT1G13210	1.58662	3.83694	16.9901	3.7575e-05	0.000759884
AT5G16830	-1.03026	4.32398	16.9623	3.81287e-05	0.000770293
AT5G50560	2.11104	2.59545	16.9521	3.83344e-05	0.000772868
AT5G50660	2.11104	2.59545	16.9521	3.83344e-05	0.000772868
AT4G13495	0.795814	7.54757	16.945	3.84781e-05	0.000774974
AT1G22710	-0.640787	6.77601	16.9366	3.86501e-05	0.000777647
AT3G18780	-0.672164	9.30784	16.9164	3.90631e-05	0.000785155
AT1G23052	1.14362	4.97825	16.8796	3.98278e-05	0.000799712
AT1G67785	-0.792514	6.45294	16.8509	4.04345e-05	0.00081107
AT1G10682	0.65007	7.08464	16.826	4.09679e-05	0.000820168
AT3G11510	-0.582025	8.64447	16.8254	4.09808e-05	0.000820168
AT4G22485	-0.873009	5.34137	16.8239	4.10125e-05	0.000820168
AT5G03120	-1.00524	5.1323	16.8078	4.13628e-05	0.000826335
AT1G26630	-0.518622	9.78414	16.7953	4.16365e-05	0.000830963
AT3G07470	-0.673969	6.19195	16.7809	4.19544e-05	0.000836463
AT5G62480	3.09827	1.86704	16.7678	4.22434e-05	0.000841377
AT5G22520	5.27803	1.6704	16.7585	4.2451e-05	0.000844659
AT1G22740	-1.28079	4.3283	16.7383	4.29058e-05	0.00085285
AT4G00030	-1.48461	3.61042	16.7281	4.31377e-05	0.000856597
AT3G48090	1.22559	4.12949	16.7149	4.34382e-05	0.000861699
AT5G41600	-0.709741	5.97151	16.7038	4.36939e-05	0.000865901
AT5G23980	2.27807	3.21207	16.6655	4.45837e-05	0.000882075
AT2G09990	-0.643255	7.52923	16.6649	4.45993e-05	0.000882075
AT1G18980	1.79375	2.9557	16.659	4.4738e-05	0.000883899
AT5G16240	-1.08847	4.68306	16.6572	4.4781e-05	0.000883899
AT5G52470	-0.57599	7.66177	16.6489	4.49756e-05	0.000886854
AT1G24070	1.93177	2.87629	16.6402	4.51828e-05	0.000890051
AT3G50360	-0.887664	4.94885	16.6268	4.55024e-05	0.000895022
AT3G09940	3.50791	2.06123	16.6259	4.55257e-05	0.000895022
AT5G64810	5.15062	1.6215	16.6204	4.56569e-05	0.00089671
AT5G21430	-0.834812	6.15028	16.6166	4.57487e-05	0.000896866
AT2G47710	-0.715651	6.56345	16.6163	4.57557e-05	0.000896866
AT5G59490	4.72798	1.46613	16.6131	4.58332e-05	0.000897469
AT5G41040	1.8154	2.96674	16.6113	4.58773e-05	0.000897469
AT2G04170	1.71121	2.91239	16.6057	4.60115e-05	0.000899204
AT2G02390	0.898258	5.31129	16.5996	4.61606e-05	0.000901226
AT3G46660	3.69623	1.74877	16.5825	4.6579e-05	0.000908409
AT3G48340	2.58038	2.28622	16.5808	4.66205e-05	0.000908409
AT1G31170	-0.824458	5.75223	16.5756	4.67481e-05	0.000909999
AT2G34770	-0.787128	5.29779	16.567	4.69613e-05	0.00091325
AT4G37530	1.34178	4.43408	16.5581	4.71821e-05	0.000916641
AT1G11580	0.953068	4.85581	16.5552	4.72553e-05	0.000917162
AT5G40730	1.26431	4.46242	16.5468	4.74629e-05	0.000920286
AT5G23020	2.42365	2.50718	16.5291	4.79093e-05	0.000928032
AT5G11520	0.734439	5.89392	16.5258	4.79935e-05	0.000928751
AT3G22160	1.91852	3.31858	16.5013	4.86161e-05	0.00093988
AT2G38230	-0.697704	8.10808	16.4956	4.87619e-05	0.000940899
AT1G71050	1.71689	3.11364	16.4956	4.87641e-05	0.000940899
AT5G38520	-0.643848	6.57562	16.4787	4.91995e-05	0.000948374
AT2G05995	4.7166	1.46429	16.472	4.93733e-05	0.000950206
AT5G43350	1.16757	3.8273	16.4714	4.93907e-05	0.000950206
AT2G17705	1.01168	4.27848	16.4683	4.94693e-05	0.000950793
AT3G21510	1.57344	3.39767	16.4644	4.95725e-05	0.00095185
AT2G27775	-1.15994	4.00183	16.4559	4.97961e-05	0.000955215
AT1G52280	-1.04206	4.4119	16.4539	4.98477e-05	0.000955277
AT4G33865	-0.58767	8.73849	16.4343	5.03654e-05	0.000964263
AT1G63840	1.49566	4.10782	16.4313	5.0446e-05	0.000964871
AT5G08410	-0.677402	6.08811	16.4136	5.09174e-05	0.000972945
AT1G27950	-0.563584	8.2711	16.4075	5.10829e-05	0.000974506
AT1G74970	-0.559148	8.13764	16.4069	5.10977e-05	0.000974506
AT5G18800	-0.762588	5.86396	16.3956	5.1405e-05	0.000979421
AT3G53130	-1.00886	4.49504	16.3704	5.20935e-05	0.000991583
AT3G26500	4.10664	1.91849	16.3658	5.22188e-05	0.000993011
AT4G33530	-1.03248	4.54364	16.3513	5.26208e-05	0.000999694
AT5G56670	-0.58149	7.9328	16.3487	5.2692e-05	0.00100008
AT3G25882	3.71008	1.74984	16.3293	5.32343e-05	0.00100941
AT3G25010	4.82551	1.51445	16.3273	5.32916e-05	0.00100953
AT5G38430	-0.482694	10.8089	16.3074	5.38522e-05	0.00101917
AT1G48240	-0.949005	4.69607	16.3021	5.40032e-05	0.00102105
AT5G04830	-0.802965	5.80072	16.2811	5.46058e-05	0.00103145
AT3G26230	1.39224	3.72427	16.2767	5.47327e-05	0.00103286
AT3G54366	0.775754	6.17892	16.264	5.51023e-05	0.00103885
AT3G23790	1.85664	2.7574	16.2601	5.52142e-05	0.00103996
AT2G38380	1.50721	3.51578	16.2571	5.53008e-05	0.00104016
AT3G62030	-0.521019	8.88239	16.2561	5.53299e-05	0.00104016
AT1G16030	1.76753	3.11414	16.2304	5.6087e-05	0.00105339
AT5G35360	-0.559511	7.46873	16.22	5.63942e-05	0.00105815
AT3G11730	-0.855776	5.36461	16.218	5.64563e-05	0.00105818
AT1G66580	0.539032	8.38185	16.2164	5.65025e-05	0.00105818
AT3G57240	5.80003	1.92641	16.195	5.7145e-05	0.0010692
AT1G33120	-0.525648	8.83722	16.1925	5.72217e-05	0.00106962
AT1G12220	2.12689	2.71206	16.1877	5.73665e-05	0.00107131
AT5G63400	-0.760205	6.13297	16.1679	5.7967e-05	0.0010815
AT3G25780	2.42189	2.2153	16.141	5.87964e-05	0.00109594
AT3G09200	-0.508694	9.31146	16.1343	5.9007e-05	0.00109852
AT3G48990	0.571729	8.26445	16.133	5.9046e-05	0.00109852
AT5G24110	5.26934	1.66898	16.1298	5.91449e-05	0.00109933
AT1G18570	1.8327	3.91147	16.12	5.94515e-05	0.00110399
AT5G63510	-0.72245	5.68609	16.1161	5.95753e-05	0.00110525
AT5G17050	-1.28734	4.48067	16.1102	5.97609e-05	0.00110765
AT5G01540	3.69205	2.13224	16.0845	6.0579e-05	0.00112176
AT3G19950	-1.11396	4.25872	16.0673	6.11298e-05	0.0011309
AT3G14595	-0.661409	6.45932	16.0592	6.13915e-05	0.00113468
AT1G65860	1.19005	4.14783	16.0536	6.15741e-05	0.00113614
AT5G13450	-0.635587	6.94831	16.0528	6.16011e-05	0.00113614
AT1G73810	3.7587	1.75508	16.0515	6.16429e-05	0.00113614
AT2G47650	0.815798	5.33244	16.002	6.32754e-05	0.00116514
AT4G13180	1.17347	5.17223	15.991	6.36434e-05	0.00117066
AT2G17360	-0.519354	8.2014	15.9894	6.36969e-05	0.00117066
AT1G19180	1.03004	5.39478	15.9878	6.37527e-05	0.00117066
AT2G34500	3.30334	2.89951	15.9669	6.44602e-05	0.00118255
AT1G57590	3.36806	2.09886	15.9565	6.48133e-05	0.00118792
AT5G02780	3.22224	1.91427	15.9514	6.49913e-05	0.00119008
AT2G19760	-0.614569	7.03473	15.9489	6.50749e-05	0.00119051
AT2G36120	0.9048	6.70039	15.9303	6.57192e-05	0.00120118
AT1G49130	1.22216	3.94017	15.9143	6.62748e-05	0.00121022
AT4G21830	3.8445	1.79811	15.887	6.72406e-05	0.00122672
AT4G34870	0.530772	8.84262	15.8736	6.7718e-05	0.00123326
AT1G26665	0.974718	4.37623	15.8734	6.77236e-05	0.00123326
AT5G14330	2.18095	2.60696	15.8672	6.79463e-05	0.00123586
AT3G22200	0.688689	5.91073	15.8659	6.79915e-05	0.00123586
AT4G26610	-0.864301	5.06259	15.8545	6.84039e-05	0.00124221
AT1G19400	-0.727357	6.26834	15.8451	6.87458e-05	0.00124727
AT1G25220	1.51829	5.14362	15.838	6.90011e-05	0.00125076
AT2G19890	4.60277	1.41325	15.8349	6.91149e-05	0.00125167
AT2G41220	1.17494	3.94045	15.8325	6.9205e-05	0.001252
AT1G69730	1.36797	4.28782	15.831	6.92596e-05	0.001252
AT1G19020	2.46855	4.07571	15.824	6.95156e-05	0.00125548
AT5G45650	1.39861	3.31656	15.8206	6.96384e-05	0.00125568
AT3G28210	2.51274	2.42273	15.8202	6.96538e-05	0.00125568
AT5G13710	-0.608723	6.79005	15.8141	6.98796e-05	0.0012586
AT4G31140	-1.14507	4.06901	15.7993	7.0429e-05	0.00126734
AT5G20270	-0.861139	4.89226	15.7938	7.06329e-05	0.00126985
AT2G03350	-0.840016	4.99626	15.7901	7.07716e-05	0.00127033
AT5G27850	-0.556875	8.65844	15.7897	7.07883e-05	0.00127033
AT1G03660	4.59857	1.412	15.7723	7.14413e-05	0.00128089
AT3G28200	-0.697743	6.45629	15.7701	7.15256e-05	0.00128124
AT1G33030	3.46984	2.26848	15.7537	7.21472e-05	0.0012912
AT1G12110	0.798479	5.67269	15.7496	7.23036e-05	0.00129283
AT4G10860	4.77767	1.47081	15.7188	7.34918e-05	0.00131187
AT5G65600	5.40212	1.71705	15.7185	7.35013e-05	0.00131187
AT3G48350	-1.23243	3.83242	15.7089	7.38762e-05	0.00131737
AT5G48430	4.03068	1.88099	15.6985	7.4282e-05	0.00132341
AT5G35520	-1.64289	3.18124	15.6372	7.67284e-05	0.00136577
AT1G27400	-0.628202	7.65477	15.6244	7.72521e-05	0.00137385
AT2G45180	-0.514982	11.7988	15.609	7.78817e-05	0.0013838
AT1G22500	1.13309	3.89511	15.6038	7.80974e-05	0.00138639
AT5G11420	-0.589604	7.90319	15.6019	7.81778e-05	0.00138657
AT1G33110	0.829868	5.80424	15.5809	7.90471e-05	0.00140073
AT2G19830	-0.66238	6.21572	15.5688	7.95547e-05	0.00140846
AT5G58375	0.899739	5.94574	15.5619	7.9849e-05	0.00141191
AT1G72140	-2.26975	2.4674	15.5608	7.98927e-05	0.00141191
AT5G62700	-0.551367	7.70217	15.5578	8.00205e-05	0.00141291
AT5G25260	4.63147	1.4179	15.5442	8.05966e-05	0.00142181
AT4G25700	-0.719977	6.1127	15.5308	8.11709e-05	0.00143066
AT2G31230	1.28121	3.63217	15.5258	8.13867e-05	0.00143319
AT2G45660	-0.804566	5.84389	15.5035	8.23519e-05	0.00144794
AT1G65230	-0.652029	6.53418	15.5031	8.2371e-05	0.00144794
AT4G35320	-0.971524	4.67802	15.4887	8.29984e-05	0.00145767
AT3G49530	1.06138	4.03832	15.4848	8.31711e-05	0.00145941
AT1G52342	-0.874723	5.44778	15.4816	8.33112e-05	0.00146057
AT4G34670	-0.519047	8.56531	15.4467	8.48664e-05	0.00148652
AT5G50335	0.882307	5.66809	15.4408	8.513e-05	0.00148981
AT3G01345	2.94998	2.0633	15.4207	8.60388e-05	0.00150438
AT5G17310	-0.942645	4.95178	15.3967	8.71386e-05	0.00152166
AT4G17530	-0.602112	6.87352	15.3958	8.71809e-05	0.00152166
AT5G40630	1.94906	2.79669	15.3909	8.74073e-05	0.00152427
AT5G36220	1.79189	2.95366	15.3755	8.81236e-05	0.0015354
AT1G08450	1.15223	5.54196	15.3721	8.82841e-05	0.00153684
AT4G32410	-0.685804	7.19871	15.344	8.96034e-05	0.00155844
AT5G13400	-0.776969	5.32349	15.3372	8.99299e-05	0.00156274
AT2G29980	0.785046	5.73149	15.3306	9.0243e-05	0.0015668
AT2G21330	-0.488966	10.2514	15.3285	9.03417e-05	0.00156714
AT5G65430	-0.581191	7.47239	15.3256	9.04815e-05	0.00156819
AT1G27090	-0.60705	6.67452	15.3233	9.05908e-05	0.00156871
AT2G15960	0.57567	8.17504	15.3204	9.07321e-05	0.00156978
AT2G45170	0.750575	5.60642	15.3036	9.1543e-05	0.00158242
AT4G24350	0.787685	5.23989	15.3017	9.16359e-05	0.00158264
AT5G21274	-0.640207	6.54961	15.3	9.17158e-05	0.00158264
AT1G69410	0.651681	6.50054	15.2821	9.25881e-05	0.0015963
AT3G28900	-0.706631	6.36509	15.241	9.46263e-05	0.00163001
AT1G07367	3.52413	2.03242	15.2266	9.53512e-05	0.00164107
AT2G17040	2.11024	2.48838	15.2229	9.55397e-05	0.00164288
AT1G54520	-0.779671	6.28268	15.2182	9.57741e-05	0.00164548
AT4G15000	-0.528008	8.7104	15.201	9.66531e-05	0.00165849
AT2G30410	-0.719746	5.64446	15.2001	9.66991e-05	0.00165849
AT3G54900	-0.55729	7.8864	15.1563	9.897e-05	0.00169597
AT2G36830	0.718475	8.43912	15.131	0.000100304	0.00171734
AT5G37740	1.2516	3.92983	15.122	0.000100783	0.00172404
AT3G09032	3.00761	1.82152	15.1134	0.000101242	0.00173039
AT2G07774	-1.10095	4.34553	15.1102	0.000101413	0.00173182
AT1G76490	-0.546406	8.54575	15.0932	0.000102334	0.00174604
AT1G22780	-0.619878	7.50742	15.0822	0.000102929	0.00175468
AT4G24690	0.676111	6.81681	15.0788	0.000103117	0.00175637
AT4G20860	1.29969	4.47092	15.0736	0.000103399	0.00175965
AT2G42870	-0.731023	6.24435	15.0671	0.000103755	0.0017642
AT5G54380	-0.882912	5.51067	15.0611	0.000104084	0.00176827
AT1G45474	-0.56858	7.31842	15.0569	0.000104316	0.00177054
AT2G44040	-0.958345	4.45044	15.0555	0.000104397	0.00177054
AT2G32210	3.19524	2.40597	15.0432	0.00010508	0.0017806
AT3G21240	1.56321	3.15103	15.0337	0.00010561	0.00178803
AT4G38225	-0.720018	5.89474	15.0122	0.000106821	0.001807
AT5G44480	2.2668	2.29927	15.01	0.000106945	0.00180755
AT1G62420	2.04965	2.65985	14.9894	0.000108116	0.00182577
AT2G36380	0.971551	4.62827	14.9812	0.00010859	0.00183221
AT1G61900	-0.811315	5.20046	14.9717	0.000109137	0.00183987
AT4G32470	-0.673857	7.10876	14.9543	0.000110146	0.00185529
AT1G02300	1.46499	3.31423	14.9432	0.000110795	0.00186464
AT5G54960	1.04267	4.47867	14.9361	0.000111217	0.0018687
AT1G48040	-1.70598	2.94751	14.9355	0.000111249	0.0018687
AT5G16390	-0.647969	6.70147	14.9343	0.00011132	0.0018687
AT3G23175	3.08059	1.86152	14.9182	0.000112275	0.00188313
AT4G16563	-1.60896	3.02533	14.9143	0.000112505	0.00188539
AT5G08240	1.56968	3.5823	14.8954	0.000113637	0.00190274
AT4G08915	4.58375	1.41011	14.8866	0.000114171	0.00191006
AT5G46050	3.32229	2.23589	14.8839	0.000114334	0.00191118
AT3G59350	-0.821156	4.96215	14.8787	0.00011465	0.00191485
AT2G41840	-0.514667	8.92834	14.8517	0.000116306	0.00194085
AT2G21060	0.701903	6.05824	14.8372	0.000117203	0.00195418
AT1G65510	1.47853	3.20715	14.8099	0.000118907	0.00198091
AT3G26170	1.54298	3.66573	14.7991	0.000119592	0.00199065
AT3G18410	-0.805587	5.38721	14.754	0.000122488	0.00203713
AT2G25810	1.99334	2.52353	14.7409	0.000123342	0.00204962
AT3G60140	2.55907	3.31627	14.7383	0.000123509	0.00205066
AT5G12170	1.07683	3.96551	14.7236	0.000124481	0.0020647
AT2G26400	4.94668	1.52373	14.7223	0.000124563	0.0020647
AT1G34000	-0.610481	8.09088	14.7079	0.00012552	0.00207881
ATCG00270	-4.8108	1.56529	14.6819	0.000127265	0.00210594
AT5G20240	1.8022	2.72476	14.6721	0.000127928	0.00211515
AT3G24460	-2.15646	3.43722	14.6608	0.000128695	0.00212605
AT3G62250	-0.519493	9.31921	14.6573	0.000128935	0.00212824
AT3G47650	-0.535017	8.20618	14.6515	0.000129333	0.00213303
AT5G49970	-0.766797	5.25363	14.6422	0.000129968	0.00214171
AT5G54640	-0.677089	5.79945	14.6053	0.000132542	0.00218231
AT2G02050	-0.681308	6.26075	14.6006	0.000132869	0.00218586
AT4G14342	-0.608008	6.73503	14.5849	0.000133981	0.00220232
AT3G16650	2.14179	2.66296	14.5825	0.000134152	0.0022025
AT5G12470	-0.66674	6.03344	14.5817	0.000134215	0.0022025
AT1G35720	0.645892	7.3179	14.5794	0.000134374	0.00220329
AT3G45050	-0.723527	5.56501	14.5764	0.000134593	0.00220504
AT1G65310	-1.10454	3.9941	14.56	0.000135765	0.0022224
AT2G32060	-0.546745	7.58192	14.5476	0.000136661	0.00223522
AT2G38470	1.38205	4.42668	14.5408	0.000137153	0.00223834
AT4G20830	1.08333	5.41534	14.539	0.00013729	0.00223834
AT4G36430	1.99073	2.41357	14.5388	0.000137301	0.00223834
AT4G01860	1.70917	2.91649	14.5388	0.000137305	0.00223834
AT5G14200	0.704108	6.47089	14.5315	0.000137833	0.0022451
AT5G35740	1.33584	3.41428	14.5266	0.000138192	0.00224908
AT2G46450	0.790366	5.00345	14.5083	0.000139542	0.00226919
AT1G79600	-0.620642	6.75077	14.5032	0.000139922	0.00227282
AT2G46620	1.59204	3.47148	14.5022	0.000139995	0.00227282
AT4G12830	-1.00601	4.51659	14.4914	0.000140801	0.00228403
AT1G23290	-0.517556	8.75456	14.4881	0.000141046	0.00228438
AT4G22212	1.38188	3.57272	14.488	0.000141054	0.00228438
AT2G35380	2.56071	2.09445	14.4724	0.000142225	0.00230146
AT2G32280	2.35603	2.18473	14.4565	0.000143431	0.00231813
AT4G36010	1.50999	3.12398	14.4558	0.00014349	0.00231813
AT3G17640	-1.7245	3.2743	14.4444	0.000144356	0.00233022
AT2G31945	2.49121	2.65186	14.4388	0.000144785	0.00233523
AT4G11370	3.30763	1.91939	14.4333	0.000145213	0.00234022
AT3G45260	1.17937	3.91396	14.4259	0.00014578	0.00234744
AT2G41380	1.34469	3.62451	14.4227	0.000146034	0.00234927
AT1G09390	-1.08024	3.89095	14.4214	0.000146131	0.00234927
AT5G61420	0.750088	5.36548	14.4184	0.000146369	0.00235118
AT2G41780	1.63787	3.0229	14.4142	0.000146691	0.00235444
AT1G01610	-0.705139	6.03495	14.4106	0.000146973	0.00235604
AT1G71950	-0.751516	5.5618	14.4099	0.000147029	0.00235604
AT3G18830	1.26662	5.09005	14.3999	0.000147812	0.00236667
AT4G17030	1.18363	4.12711	14.3982	0.00014794	0.00236681
AT2G43810	-0.89338	4.69858	14.3959	0.000148123	0.00236782
AT3G45640	0.773195	6.02943	14.3901	0.000148583	0.00237216
AT4G17070	1.36224	3.38038	14.3894	0.000148635	0.00237216
AT4G16892	4.45732	1.35435	14.3863	0.000148885	0.00237422
AT3G52730	-0.614512	6.83145	14.3831	0.000149133	0.00237627
AT1G69460	-0.670376	6.16264	14.3783	0.000149513	0.00237883
AT1G48320	0.897757	4.81208	14.3781	0.000149534	0.00237883
AT3G04070	1.82687	2.65142	14.3609	0.000150906	0.00239872
AT1G14980	-0.586206	7.07073	14.3534	0.000151507	0.00240633
AT1G50430	0.683932	6.17189	14.3487	0.000151884	0.00241039
AT5G22090	0.722823	5.99776	14.3396	0.000152624	0.00242018
AT5G10360	-0.533688	8.65762	14.3285	0.000153524	0.00243249
AT1G34040	4.45816	1.355	14.3111	0.00015495	0.00245312
AT2G47610	-0.500361	8.26734	14.3062	0.000155356	0.00245759
AT2G39518	2.1844	2.92458	14.3045	0.00015549	0.00245773
AT1G12160	3.55372	1.69597	14.2825	0.000157325	0.00248475
AT4G18480	-0.480053	8.40572	14.2783	0.000157672	0.00248824
AT1G22520	-0.874467	4.66762	14.2603	0.000159188	0.00251002
AT5G22800	-0.725196	5.5332	14.2575	0.000159427	0.00251002
AT1G49140	-0.669438	6.36005	14.2574	0.000159433	0.00251002
AT1G66760	-0.648163	6.45646	14.2509	0.000159982	0.00251534
AT1G77490	-0.771601	6.02679	14.2504	0.000160025	0.00251534
AT1G61120	4.48812	1.36155	14.2427	0.000160684	0.00252368
AT4G36670	1.31062	4.60444	14.2347	0.000161366	0.00253239
AT1G10585	1.76647	2.80235	14.2331	0.000161505	0.00253255
AT4G37800	-0.590772	7.55404	14.219	0.000162716	0.00254952
AT4G04490	4.86064	1.47391	14.214	0.000163154	0.00255436
AT5G44400	1.13074	3.77543	14.1764	0.000166446	0.00260384
AT3G29250	1.43819	3.6074	14.1709	0.000166934	0.0026094
AT4G19110	0.594133	6.46766	14.1656	0.000167406	0.00261472
AT3G44110	-0.572666	7.50579	14.1555	0.000168304	0.00262666
AT5G02610	-0.551265	7.43308	14.1491	0.000168877	0.00263352
AT2G44620	-0.625902	6.69357	14.144	0.00016934	0.00263727
AT4G17680	1.54975	3.07984	14.1435	0.000169384	0.00263727
AT3G23430	1.15217	4.21237	14.1243	0.000171119	0.00266219
AT1G07700	-0.717756	5.55869	14.1208	0.000171439	0.00266506
AT4G39670	3.88704	2.238	14.1182	0.000171672	0.00266659
AT1G20980	0.720767	5.40213	14.113	0.00017215	0.00267191
AT1G04960	-1.00012	4.11482	14.1075	0.000172658	0.00267768
AT5G13320	2.78646	2.21616	14.1024	0.000173124	0.0026828
AT1G01680	3.40275	1.61457	14.0965	0.000173667	0.00268912
AT3G28050	0.667485	5.75477	14.0917	0.000174113	0.00269392
AT4G28880	-0.718138	5.82265	14.0875	0.000174497	0.00269774
AT1G28680	1.02912	4.35662	14.0846	0.00017477	0.00269985
AT1G13340	2.3294	2.90394	14.0742	0.000175735	0.00271054
AT5G20920	-0.676518	6.04803	14.0729	0.000175861	0.00271054
AT5G08260	1.31448	3.55621	14.0727	0.000175873	0.00271054
AT1G72830	1.39567	3.45408	14.0415	0.000178824	0.00275386
AT5G12420	1.75684	2.92186	14.0372	0.000179227	0.00275791
AT4G28770	-0.720433	5.33157	14.0329	0.000179642	0.00276215
AT1G74710	1.10349	3.84612	14.0269	0.000180209	0.0027674
AT1G53070	1.69981	2.90141	14.0264	0.000180263	0.0027674
AT2G02990	2.62781	1.908	14.0215	0.000180728	0.00277237
AT3G60450	0.892644	4.64272	14.0115	0.000181698	0.0027851
AT4G38690	-0.620951	6.56782	13.9975	0.000183056	0.00280374
AT4G16760	0.650292	6.52285	13.9854	0.000184232	0.00281956
AT1G54780	-0.485755	8.92008	13.9784	0.000184921	0.00282792
AT5G62000	-0.524009	7.77754	13.9699	0.000185759	0.00283686
AT4G27160	4.74175	1.42241	13.9696	0.000185793	0.00283686
AT4G18250	4.99651	1.52637	13.9493	0.000187805	0.00286537
AT2G47110	-0.474956	8.75354	13.9471	0.000188027	0.00286653
AT5G17760	1.41249	3.55802	13.9417	0.000188573	0.00287237
AT3G20865	2.08403	2.44896	13.9404	0.0001887	0.00287237
AT3G53020	-0.477987	8.45191	13.8913	0.000193694	0.00294612
AT1G16060	1.38231	3.21317	13.8836	0.000194493	0.0029543
AT4G31910	0.94197	4.40927	13.8832	0.000194531	0.0029543
AT5G10695	1.718	3.22316	13.8724	0.00019565	0.00296902
AT3G21520	3.80672	1.75639	13.8687	0.000196034	0.00297249
AT5G11950	0.742102	5.28531	13.8673	0.00019618	0.00297249
AT5G56810	1.87217	2.46123	13.8568	0.000197283	0.0029869
AT4G10380	1.62722	2.78611	13.8533	0.000197644	0.00298809
AT3G09220	1.19823	3.65153	13.8508	0.000197908	0.00298809
AT5G23740	-0.49625	8.06214	13.8506	0.000197934	0.00298809
AT1G69930	5.42147	1.71842	13.8503	0.000197966	0.00298809
AT2G26900	-0.537593	7.36954	13.8438	0.000198651	0.00299486
AT2G05940	1.30458	3.87065	13.8432	0.000198717	0.00299486
AT1G17880	-0.557295	8.06699	13.8401	0.000199042	0.00299747
AT1G17370	-0.678965	5.98034	13.8304	0.000200076	0.00301074
AT3G46040	-0.573962	6.97049	13.8167	0.000201539	0.00303044
AT2G31585	0.900355	5.02876	13.8121	0.000202035	0.00303559
AT2G27402	0.72943	5.31018	13.801	0.000203229	0.00305121
AT2G23540	1.79555	2.62033	13.7973	0.000203626	0.00305485
AT2G35700	1.31683	3.31949	13.7953	0.00020385	0.00305589
AT1G80190	-1.35486	3.43992	13.7692	0.0002067	0.00309627
AT1G27730	1.85388	3.12691	13.7669	0.000206951	0.00309768
AT3G10940	-0.939836	4.57686	13.7575	0.000207983	0.00311078
AT2G39430	1.94296	2.5981	13.738	0.000210159	0.00314094
AT1G70490	-0.518169	7.92318	13.7352	0.000210478	0.00314333
AT4G16980	-0.599485	9.67957	13.7243	0.000211702	0.00315922
AT5G13750	1.29317	3.47809	13.7031	0.000214106	0.00319268
AT1G28400	0.697156	5.93062	13.6969	0.000214804	0.00319843
AT4G19860	0.69482	5.73964	13.6968	0.000214815	0.00319843
AT3G11110	-2.01736	2.46655	13.6909	0.000215491	0.00320508
AT4G04770	-0.591095	6.83506	13.6901	0.000215586	0.00320508
AT1G57680	-0.623916	6.59434	13.6824	0.000216478	0.00321592
AT5G15640	1.11727	3.76904	13.6784	0.000216941	0.00321843
AT1G12920	-0.646795	6.09139	13.6781	0.000216973	0.00321843
AT1G29990	-0.845186	5.1647	13.6766	0.000217143	0.00321854
AT3G14430	0.737851	5.22335	13.6725	0.000217623	0.00322323
AT1G14160	2.93566	1.78527	13.6424	0.000221139	0.00327286
AT1G15690	-0.58686	8.31055	13.6329	0.000222252	0.00328687
AT1G26910	-1.00718	4.24339	13.5927	0.000227072	0.00335397
AT2G41180	1.27197	3.95002	13.5922	0.000227129	0.00335397
AT4G38560	4.52537	1.36355	13.5867	0.000227794	0.00336128
AT5G61130	-0.636347	6.14978	13.5427	0.000233196	0.00343843
AT1G20190	-1.04738	4.84822	13.5349	0.000234165	0.00345013
AT4G23550	2.50715	2.37633	13.5114	0.000237122	0.0034911
AT4G22517	-0.867246	4.90717	13.4988	0.000238713	0.00351191
AT5G01350	-0.606006	6.88767	13.4907	0.000239744	0.00352445
AT5G47230	2.36231	2.60329	13.4851	0.000240471	0.0035325
AT2G23310	-0.783507	5.50208	13.4778	0.000241398	0.00354349
AT1G01540	-0.800932	4.94525	13.4569	0.000244111	0.00357867
AT3G24520	-1.17208	3.8445	13.4565	0.000244156	0.00357867
ATMG00180	-1.82163	3.16957	13.4235	0.000248497	0.00363959
AT1G08510	-0.645174	6.1036	13.403	0.000251218	0.00367459
AT4G37370	1.76098	3.2335	13.4027	0.000251259	0.00367459
AT1G52030	1.32446	3.71386	13.3828	0.000253947	0.00371115
AT1G09440	-1.60296	3.03138	13.3684	0.000255896	0.00373687
AT5G60920	-0.595411	7.18958	13.3593	0.000257146	0.00375235
AT5G63830	1.60313	3.05946	13.3535	0.000257938	0.00376114
AT2G33830	0.473797	8.67196	13.3484	0.000258637	0.00376854
AT3G59140	1.40798	3.39836	13.3356	0.000260417	0.00379169
AT3G60770	-0.48838	8.23832	13.3281	0.000261459	0.00380406
AT4G11175	-0.691674	6.07497	13.3137	0.000263468	0.00383002
AT2G41680	-0.567146	6.69107	13.3126	0.000263631	0.00383002
AT5G39350	-3.34036	1.69832	13.2973	0.000265791	0.00385856
AT4G32330	-0.649415	5.89782	13.2791	0.000268375	0.00389309
AT4G36280	2.9208	1.77959	13.2778	0.000268564	0.00389309
AT3G04730	-0.475492	7.96773	13.261	0.000270979	0.00392522
AT1G65820	0.623682	6.90979	13.2573	0.000271525	0.00393025
AT1G61590	1.98816	2.69582	13.2541	0.000271986	0.00393404
AT1G62370	2.11793	2.21533	13.2393	0.000274134	0.00396221
AT1G69870	1.07531	4.75952	13.2284	0.000275746	0.00398259
AT4G39235	-1.16028	3.94947	13.2262	0.000276069	0.00398434
AT1G75680	-0.587863	6.62085	13.223	0.000276534	0.00398815
AT3G25930	1.28402	3.29666	13.2059	0.000279075	0.00402185
AT4G34550	-2.72106	2.36379	13.2016	0.000279704	0.00402798
AT2G26500	-0.476623	10.5269	13.1946	0.000280755	0.00403985
AT2G24020	-0.651452	6.00292	13.1923	0.000281103	0.00403985
AT3G23830	-0.723732	5.24	13.192	0.000281141	0.00403985
AT2G18370	1.14375	3.77724	13.1897	0.000281486	0.00404186
AT3G04920	-0.500916	7.99582	13.1856	0.000282104	0.00404779
AT1G68550	-0.770628	4.97033	13.1802	0.000282924	0.00405661
AT1G55210	0.880547	5.28848	13.1735	0.000283939	0.00406822
AT5G24910	4.4343	1.35355	13.1712	0.000284292	0.00407032
AT2G21190	-0.81471	4.94912	13.16	0.000285993	0.00409171
AT5G65870	1.0684	3.70541	13.1559	0.000286619	0.0040977
AT1G70830	0.537756	7.95839	13.1433	0.000288544	0.00412224
AT4G36730	-0.729607	5.67809	13.1343	0.000289937	0.00413914
AT4G09800	-0.488414	8.52319	13.1312	0.000290423	0.00414309
AT3G53890	-0.52712	8.23618	13.1205	0.000292082	0.00416375
AT3G49055	4.32367	1.30135	13.0985	0.000295527	0.00420983
AT5G65530	2.38772	2.01148	13.095	0.000296085	0.00421388
AT4G37200	-0.650252	5.7803	13.094	0.000296238	0.00421388
AT5G04870	-0.755852	5.01898	13.0917	0.000296607	0.00421446
AT5G59520	1.23149	3.55892	13.0911	0.000296706	0.00421446
AT1G15670	0.967577	4.68869	13.0885	0.000297115	0.00421724
AT1G74270	-0.595081	6.90206	13.0854	0.00029761	0.00422124
AT5G50920	-0.540699	9.34251	13.0783	0.000298741	0.00423423
AT4G13660	1.46675	3.09329	13.0767	0.000298991	0.00423474
AT3G25730	2.51094	2.05648	13.0743	0.000299375	0.00423714
AT5G17390	4.32579	1.30195	13.0575	0.00030208	0.00427236
AT5G03040	-0.584395	6.67912	13.0535	0.000302724	0.00427827
AT1G03610	-0.790745	5.52579	13.0522	0.000302931	0.00427827
AT3G43850	-1.85705	2.92773	13.0478	0.000303648	0.00428534
AT1G19910	-0.503738	7.85709	13.0371	0.000305385	0.00430678
AT5G61820	0.678482	6.96005	13.0325	0.00030613	0.00430777
AT3G30180	0.754069	5.3289	13.032	0.000306212	0.00430777
AT2G31160	1.50888	2.92906	13.0316	0.000306281	0.00430777
AT2G43460	-0.541229	8.36559	13.0313	0.000306328	0.00430777
AT4G12520	1.39877	3.8325	13.0268	0.00030707	0.00431514
AT2G47510	0.667777	5.99171	13.0224	0.000307786	0.00432213
AT4G23700	2.50861	2.51416	13.0186	0.000308419	0.00432795
AT1G11475	-0.654552	6.02387	13.0129	0.000309345	0.00433786
AT5G18030	-0.806467	6.19232	13.0005	0.000311415	0.00436378
AT1G53625	3.40455	2.23711	12.9965	0.000312081	0.00437002
AT1G02400	1.22647	3.47086	12.9939	0.000312501	0.0043728
AT1G56330	-0.553991	7.13666	12.9745	0.000315758	0.00441525
AT4G39795	1.92729	2.49985	12.9691	0.000316678	0.0044249
AT3G49960	4.53207	1.36291	12.9678	0.000316896	0.0044249
AT5G42760	-1.38675	3.70834	12.9605	0.000318132	0.00443902
AT2G45400	-1.0203	4.07637	12.9478	0.000320294	0.00446603
AT1G30360	-0.553867	7.07071	12.9451	0.000320766	0.00446946
AT1G13750	2.42383	2.19771	12.9421	0.00032128	0.00447346
AT3G50830	-0.614476	6.20056	12.9377	0.000322025	0.00448069
AT4G11300	1.50264	3.29678	12.9355	0.000322406	0.00448283
AT5G64570	0.893489	4.50865	12.934	0.000322676	0.00448342
AT4G08480	2.23759	2.11816	12.9317	0.000323066	0.00448569
AT1G69310	1.4789	3.09815	12.9287	0.000323588	0.00448978
AT3G56050	-0.608725	6.20788	12.9267	0.000323924	0.0044913
AT4G11850	1.26556	3.86768	12.92	0.000325098	0.00450441
AT4G29210	1.37726	3.59087	12.9018	0.000328262	0.00454506
AT2G05220	-0.512663	8.80075	12.8956	0.000329349	0.00455692
AT4G38550	1.02487	4.87125	12.8883	0.000330636	0.00457152
AT1G31190	-0.802398	4.82379	12.8826	0.000331658	0.00458245
AT2G02850	1.48928	2.97958	12.8732	0.000333328	0.00460231
AT3G28550	1.87241	2.66689	12.8666	0.000334506	0.00461534
AT1G52300	-0.527799	8.83627	12.857	0.000336214	0.00463567
AT2G05440	0.879451	7.54002	12.8521	0.000337103	0.00464203
AT3G48200	0.803756	4.86094	12.8519	0.000337145	0.00464203
AT4G29190	0.637347	6.38209	12.8378	0.000339695	0.00467388
AT2G47200	2.66475	1.91319	12.8357	0.000340076	0.00467586
AT5G58870	-0.705337	6.0675	12.8302	0.000341075	0.00468634
AT5G44550	1.56121	3.18757	12.8193	0.00034307	0.00470819
AT5G44050	-1.61673	2.88714	12.8189	0.000343142	0.00470819
AT5G39580	1.83635	3.14893	12.8101	0.000344745	0.0047269
AT3G47370	-0.634105	6.86736	12.7987	0.000346858	0.00475258
AT4G33565	0.832756	4.5529	12.7962	0.000347325	0.00475568
AT2G25297	5.02277	1.52697	12.7895	0.000348573	0.00476946
AT3G15820	-0.729341	5.43183	12.7601	0.00035409	0.0048416
AT4G16146	1.34414	3.72262	12.7588	0.000354341	0.00484167
AT4G08775	4.34112	1.30405	12.7552	0.000355017	0.00484756
AT5G07440	0.826262	7.19735	12.7452	0.00035692	0.00487018
AT3G15390	2.11184	2.2098	12.7409	0.000357738	0.00487797
AT1G75630	-0.532255	7.12014	12.7368	0.000358539	0.00488553
AT5G45500	0.872729	5.13768	12.7351	0.00035886	0.00488654
AT4G21960	0.51936	10.291	12.7331	0.000359247	0.00488843
AT3G09630	-0.455435	8.20289	12.7254	0.000360723	0.00490291
AT4G33720	4.34592	1.30461	12.725	0.000360808	0.00490291
AT1G74770	2.9319	1.78549	12.7171	0.000362326	0.00492017
AT4G34900	1.64828	2.94712	12.7122	0.000363279	0.00492972
AT5G57290	-0.507071	8.07503	12.7029	0.00036509	0.00494876
AT5G67480	1.13275	3.8281	12.7023	0.000365199	0.00494876
AT4G04020	-0.661151	8.16115	12.7011	0.000365433	0.00494876
AT2G21620	0.692058	6.09641	12.6959	0.000366463	0.00495878
AT2G24945	1.3989	3.10853	12.6939	0.000366853	0.00495878
AT3G23000	0.75584	7.13108	12.6913	0.000367358	0.00495878
AT2G17630	1.54252	2.81467	12.691	0.000367413	0.00495878
AT1G49310	1.06028	3.78229	12.6899	0.000367639	0.00495878
AT2G05518	1.49292	2.9912	12.6897	0.00036768	0.00495878
AT4G20760	-0.90364	4.24355	12.6879	0.000368028	0.00496009
AT2G20740	-0.707991	5.27488	12.6866	0.000368293	0.00496029
AT4G01100	-0.55881	6.57488	12.6835	0.000368889	0.00496492
AT1G54630	-0.565553	7.12678	12.6724	0.000371102	0.0049913
AT4G38800	0.58048	6.48086	12.6574	0.000374085	0.00502801
AT3G22570	4.33291	1.30256	12.6507	0.000375426	0.00504261
AT1G06400	-0.664205	5.5743	12.6459	0.000376382	0.00505201
AT5G25890	1.27473	3.54579	12.6224	0.000381146	0.00511248
AT4G00700	2.49131	2.05804	12.6149	0.000382687	0.00512966
AT1G32700	0.684488	6.15558	12.6119	0.000383296	0.00513435
AT2G47730	0.537891	8.35781	12.6061	0.000384497	0.00514694
AT2G31490	-0.614155	6.15994	12.5964	0.000386489	0.0051701
AT4G33220	-0.559087	6.43025	12.5798	0.000389937	0.00520894
AT3G53510	4.37766	1.30717	12.5793	0.000390045	0.00520894
AT1G01060	-0.682643	5.97465	12.5786	0.000390183	0.00520894
AT3G55040	-0.74096	5.51436	12.5715	0.000391675	0.00522503
AT3G02910	0.886096	4.62689	12.5703	0.000391917	0.00522503
AT1G32080	-0.550789	7.56754	12.5445	0.000397379	0.00529428
AT5G67560	-0.652508	6.03106	12.5422	0.000397862	0.00529714
AT1G10990	2.14512	2.59665	12.538	0.000398767	0.00530561
AT1G62660	0.695804	5.64667	12.5273	0.000401041	0.00533228
AT5G24800	0.681358	5.61736	12.519	0.000402842	0.00534971
AT3G55750	-0.499512	7.9232	12.5187	0.000402893	0.00534971
AT2G44530	-0.769475	4.81869	12.4973	0.000407532	0.00540767
AT5G19855	-0.615353	6.32778	12.4945	0.000408151	0.00541101
AT2G25520	0.686661	6.82722	12.4937	0.000408331	0.00541101
AT2G43870	3.31219	1.56704	12.4865	0.00040991	0.00542829
AT1G28280	0.695172	5.40286	12.4822	0.000410853	0.00543059
AT5G15970	0.642608	8.35516	12.4822	0.000410856	0.00543059
AT2G02740	-0.93202	4.05535	12.4819	0.000410908	0.00543059
AT4G13220	-0.723887	5.75401	12.4789	0.000411568	0.00543567
AT1G66200	0.477903	8.13818	12.4701	0.000413508	0.00545764
AT5G54390	0.680816	5.97769	12.4601	0.000415744	0.00548349
AT5G13120	-0.606136	6.60761	12.4303	0.000422427	0.00556792
AT4G07820	2.13921	2.5653	12.4159	0.000425701	0.00560733
AT3G07370	-0.942416	4.05826	12.4025	0.000428758	0.00564384
AT3G63520	-0.55089	7.31302	12.3914	0.000431309	0.00567364
AT5G20700	0.567188	7.32637	12.3768	0.000434696	0.00571438
AT1G52890	1.13306	3.57458	12.371	0.000436054	0.00572814
AT3G56980	2.27018	2.53013	12.3699	0.000436322	0.00572814
AT3G15510	0.941548	4.2385	12.3681	0.000436723	0.0057296
AT4G26790	-1.45066	3.11977	12.364	0.000437687	0.00573843
AT3G52180	0.969319	4.50828	12.3627	0.000437998	0.0057387
AT3G23560	0.860454	4.40844	12.354	0.000440043	0.00576168
AT5G03730	0.732963	5.05675	12.3526	0.000440373	0.00576218
AT3G13520	-0.510415	8.92372	12.3327	0.000445081	0.00581992
AT4G39830	3.33726	1.57031	12.3259	0.000446715	0.00583744
AT1G62980	2.8998	1.75308	12.3144	0.000449468	0.00586716
AT1G01480	4.61006	1.36702	12.314	0.000449584	0.00586716
AT3G48170	0.710698	5.24032	12.3091	0.000450761	0.00587864
AT2G26910	-0.639361	5.95884	12.2942	0.000454368	0.00592178
AT3G06060	-0.86193	4.37675	12.2878	0.000455922	0.0059381
AT4G27150	3.26876	1.55858	12.2864	0.000456263	0.00593863
AT1G78140	-0.928951	5.30896	12.2845	0.000456739	0.00594086
AT2G36220	0.669361	5.79389	12.2833	0.000457035	0.00594086
AT3G13200	-0.55895	6.546	12.2809	0.000457615	0.00594448
AT1G69420	-0.753619	5.22177	12.2781	0.000458313	0.00594964
AT3G55800	-0.450412	9.28798	12.2715	0.000459929	0.00596669
AT4G01995	-0.80539	4.66624	12.2695	0.000460428	0.00596925
AT5G50160	0.882579	4.72436	12.2661	0.000461262	0.00597271
AT4G34135	1.26252	3.98686	12.2659	0.000461299	0.00597271
AT3G07460	-0.528284	6.80078	12.2492	0.00046546	0.00602263
AT2G41040	-0.89523	4.44231	12.2412	0.000467461	0.00604457
AT1G51510	-0.631796	5.79681	12.2398	0.000467816	0.00604473
AT1G47395	1.26996	4.62668	12.2382	0.000468213	0.00604473
AT3G19420	-0.615434	6.02279	12.2375	0.000468392	0.00604473
AT2G18280	0.535316	7.13972	12.2297	0.000470343	0.00606358
AT2G22360	-0.89904	4.63786	12.2292	0.000470466	0.00606358
AT2G35930	1.85272	3.12134	12.2278	0.000470815	0.00606412
AT3G51510	-0.51581	7.2118	12.2247	0.000471615	0.00607047
AT2G04450	2.76715	1.95041	12.2036	0.000476975	0.00613205
AT5G50950	-0.641762	6.19669	12.2034	0.00047702	0.00613205
AT3G44020	-0.796207	4.69487	12.1986	0.000478262	0.00614402
AT4G19030	2.44836	2.02541	12.1958	0.000478961	0.00614901
AT2G25080	-0.505206	9.56622	12.1905	0.000480335	0.00616263
AT1G09330	-0.691865	5.45597	12.1802	0.000483002	0.00619283
AT3G57880	-0.948544	4.52782	12.1627	0.000487557	0.00624309
AT3G14130	1.68559	2.80361	12.1618	0.000487782	0.00624309
AT3G28540	1.68032	3.30222	12.1615	0.00048787	0.00624309
AT5G16860	2.82944	1.73819	12.1573	0.000488957	0.00624997
AT2G38240	3.51611	2.03664	12.157	0.00048904	0.00624997
AT2G26740	0.552341	6.53161	12.1456	0.000492043	0.00628428
AT3G18820	-0.562831	6.26883	12.1386	0.000493895	0.00630386
AT3G19010	0.962625	5.26994	12.1312	0.00049584	0.00632461
AT3G49470	-0.624413	6.00549	12.1217	0.000498384	0.00635295
AT1G76680	0.979565	6.18635	12.1194	0.000499008	0.0063568
AT2G14750	0.681793	5.96831	12.1152	0.000500123	0.0063669
AT1G49430	-0.85203	4.37022	12.1085	0.000501936	0.00638485
AT3G62870	-0.428477	8.95022	12.1076	0.000502179	0.00638485
AT3G01830	4.41719	1.30853	12.1061	0.000502584	0.00638589
AT2G19730	-0.473093	8.71904	12.1028	0.000503459	0.00639289
AT2G15020	-1.09555	5.51252	12.0953	0.000505481	0.00641445
AT3G46090	3.44122	1.61666	12.0923	0.00050631	0.00642084
AT1G07590	0.775025	5.64677	12.0835	0.000508696	0.00644696
AT5G66690	1.64119	3.00115	12.0599	0.000515182	0.00652497
AT3G47070	-0.461368	9.3305	12.0471	0.000518721	0.00656559
AT3G48720	-0.774745	4.92337	12.0344	0.000522263	0.00660619
AT4G04340	-0.642146	6.25704	12.0256	0.000524746	0.00663335
AT5G13580	2.99415	1.8589	12.0231	0.000525451	0.00663801
AT5G46230	1.27093	3.19033	12.0209	0.000526087	0.0066418
AT1G75000	2.08175	3.07856	12.016	0.000527456	0.00665483
AT3G19960	0.762904	5.56495	12.005	0.00053057	0.00668985
AT1G31420	-0.591609	6.33785	11.9934	0.000533896	0.0067275
AT3G07480	-0.644632	6.63287	11.9858	0.000536061	0.00675047
AT2G29950	2.56301	1.87044	11.9836	0.00053672	0.00675447
AT3G47800	1.06528	5.34103	11.974	0.000539493	0.00678505
AT3G52790	3.31448	1.56662	11.9636	0.000542511	0.00681866
AT1G22400	1.24368	3.93878	11.9582	0.00054407	0.00683391
AT1G23720	2.41795	2.04585	11.9558	0.000544773	0.00683839
AT1G02500	0.571742	8.81745	11.9503	0.000546378	0.00684995
AT2G15320	1.15653	3.65308	11.9503	0.000546388	0.00684995
AT5G18660	-0.590865	5.88765	11.9484	0.000546945	0.00685181
AT3G59780	-0.56834	6.5567	11.9474	0.000547229	0.00685181
AT5G35220	-0.694477	5.07307	11.9459	0.000547686	0.00685319
AT1G52150	0.915607	4.17579	11.9439	0.000548273	0.00685619
AT1G77920	1.10925	3.55808	11.9345	0.000551038	0.0068864
AT5G03610	0.840977	4.49422	11.9333	0.000551395	0.00688652
AT1G80770	-0.895567	4.61797	11.923	0.000554439	0.00692015
AT3G02350	-0.663187	5.64707	11.913	0.000557436	0.00695119
AT2G44870	-0.570765	6.7818	11.9124	0.000557629	0.00695119
AT5G56630	0.970223	4.19558	11.9048	0.000559893	0.00697501
AT5G25110	1.66867	2.78266	11.8968	0.000562296	0.00699771
AT1G02220	1.84248	2.66049	11.8964	0.000562424	0.00699771
AT1G53560	-0.716112	5.39969	11.8928	0.000563519	0.00700693
AT3G22680	0.766462	4.63746	11.8908	0.000564131	0.00701012
AT3G57070	-0.909704	4.276	11.8739	0.000569273	0.00706957
AT1G27970	-0.593024	6.77096	11.8675	0.000571231	0.00708656
AT5G35100	-0.573087	6.26693	11.8671	0.000571358	0.00708656
AT4G21105	-0.516321	7.69383	11.8593	0.000573726	0.00710954
AT3G06720	-0.713924	5.70968	11.8587	0.00057393	0.00710954
AT3G55790	4.397	1.30647	11.8545	0.000575229	0.00711671
AT5G09290	4.397	1.30647	11.8545	0.000575229	0.00711671
AT3G62660	-0.821147	5.36555	11.8378	0.00058039	0.00717355
AT5G47610	-0.803894	5.04455	11.8373	0.00058055	0.00717355
AT5G04410	-0.674319	5.45736	11.8338	0.00058166	0.0071746
AT1G28580	0.658035	5.686	11.8337	0.000581683	0.0071746
AT2G27389	4.77123	1.42171	11.8336	0.000581725	0.0071746
AT5G57040	-0.604177	7.15558	11.8254	0.000584296	0.00720146
AT2G13810	4.37295	1.30542	11.8243	0.000584631	0.00720146
AT3G27020	-0.610001	5.70187	11.8214	0.000585546	0.00720511
AT3G53980	1.11632	5.27384	11.8209	0.000585682	0.00720511
AT5G17230	-0.503403	7.41883	11.8199	0.000586021	0.00720511
AT2G41660	1.65052	2.54582	11.8155	0.000587399	0.00721755
AT4G25830	-1.08505	4.02421	11.8109	0.000588851	0.00722714
AT1G26240	4.90763	1.47605	11.8107	0.000588911	0.00722714
AT3G26200	3.94174	2.23747	11.8093	0.000589359	0.00722815
AT3G50260	1.99882	2.52813	11.805	0.000590727	0.00724044
AT3G23250	4.86192	1.42567	11.7889	0.000595842	0.0072986
AT4G10030	-0.891671	4.60932	11.7698	0.000602002	0.00736949
AT3G10260	-0.641774	5.53623	11.7669	0.000602948	0.0073765
ATMG00590	-2.41878	2.18544	11.7649	0.000603584	0.00737971
AT1G49230	2.07535	2.18325	11.7589	0.000605529	0.00739561
AT3G53530	0.860341	4.32164	11.7586	0.000605633	0.00739561
AT2G38480	-1.00167	3.83056	11.7485	0.000608926	0.00743123
AT3G11410	-0.816727	5.12711	11.7464	0.000609613	0.00743502
AT4G08850	0.98955	4.73031	11.7446	0.000610213	0.00743716
AT1G14300	-0.972377	4.01287	11.7436	0.000610541	0.00743716
AT1G62360	1.53582	2.81181	11.7252	0.000616607	0.00750642
AT1G72150	-0.450251	8.9239	11.7165	0.000619481	0.00753676
AT1G02230	3.40941	1.6134	11.6846	0.000630186	0.00765919
AT1G20691	-1.1352	3.70434	11.6842	0.000630319	0.00765919
AT5G53880	1.01115	5.24734	11.6805	0.000631587	0.00766988
AT4G22810	3.31099	1.56702	11.6764	0.000632973	0.00768199
AT3G48520	4.17309	1.24526	11.6665	0.000636348	0.00771347
AT4G09300	4.17309	1.24526	11.6665	0.000636348	0.00771347
AT1G73805	3.0753	2.09551	11.6561	0.000639907	0.00775186
AT3G27690	-0.553907	10.6328	11.6357	0.000646987	0.00783282
AT3G44735	-0.869023	4.87192	11.6309	0.000648657	0.00784823
AT4G17670	1.74868	2.68283	11.6296	0.000649113	0.00784895
AT3G60300	0.700451	5.4659	11.6255	0.000650523	0.00786119
AT2G17340	-0.802495	4.9825	11.6208	0.000652169	0.00787625
AT4G27260	0.471246	7.58838	11.6188	0.000652881	0.00788003
AT3G25190	1.17397	3.76768	11.616	0.000653863	0.00788708
AT4G24770	-0.423584	8.97322	11.6091	0.000656313	0.0079118
AT2G24870	2.77337	1.70439	11.6078	0.000656769	0.00791247
AT4G02940	0.636761	5.50617	11.6046	0.000657886	0.0079211
AT3G17700	1.43857	2.95663	11.6015	0.000658975	0.00792937
AT5G22460	2.61922	1.87853	11.5985	0.00066006	0.00793759
AT4G02130	-0.900167	4.47601	11.5866	0.000664289	0.00798135
AT1G62580	4.16977	1.244	11.5851	0.000664806	0.00798135
AT5G54500	0.685405	7.79082	11.5849	0.000664911	0.00798135
AT1G64200	-0.820332	5.34178	11.5735	0.000668974	0.00802525
AT1G41880	-0.455073	8.18955	11.5646	0.00067218	0.00805882
AT4G09730	-0.7604	5.18998	11.5583	0.000674481	0.00808151
ATCG01310	-1.57346	3.33093	11.5572	0.000674891	0.00808151
AT2G02120	1.76368	2.71904	11.5555	0.0006755	0.00808391
AT4G02830	4.17386	1.24465	11.551	0.000677132	0.00809853
AT1G17730	-0.745249	4.90067	11.5364	0.000682461	0.00815389
AT2G34900	0.91265	4.1025	11.535	0.000682987	0.00815389
AT5G06510	1.86829	2.3539	11.535	0.000682998	0.00815389
AT4G18030	-0.627209	5.98483	11.531	0.000684448	0.00816626
AT5G02490	1.59036	3.25162	11.5292	0.000685105	0.00816916
AT3G20395	1.16991	3.62119	11.5097	0.00069235	0.00825057
AT1G09130	-0.514176	7.11213	11.5069	0.000693374	0.00825311
AT4G25390	1.22579	3.30325	11.5069	0.000693398	0.00825311
AT3G44265	4.18296	1.24586	11.5044	0.000694325	0.00825916
AT1G70330	-0.699354	5.2983	11.4997	0.00069608	0.00827385
AT5G62530	0.756307	4.90448	11.4988	0.000696397	0.00827385
AT3G50350	1.05812	3.95033	11.4922	0.00069889	0.00829848
AT3G25020	1.84162	2.54921	11.4859	0.00070125	0.00832151
AT2G40080	4.18893	1.24651	11.4825	0.000702532	0.00833171
AT4G27070	1.31597	3.22085	11.4691	0.000707621	0.00838703
AT1G05260	1.28393	3.28998	11.4582	0.000711792	0.00843141
AT2G24260	1.28205	3.34551	11.4471	0.000716054	0.0084768
AT5G54810	1.08682	6.44415	11.4451	0.000716817	0.00848075
AT4G27720	-0.644918	5.33725	11.4361	0.000720318	0.00851709
AT4G20000	4.21133	1.24858	11.4246	0.000724786	0.00856478
AT1G09830	-0.788732	4.46275	11.4234	0.000725249	0.00856513
AT3G10590	4.15498	1.24069	11.408	0.000731292	0.00863135
AT2G47170	-0.463499	8.18401	11.385	0.000740405	0.00873368
AT1G03870	-0.497884	7.72971	11.3809	0.000742036	0.00874771
AT1G53670	-0.536522	7.06559	11.3675	0.00074742	0.00880592
AT1G10657	1.14371	3.43461	11.3643	0.00074869	0.00881562
AT1G12500	-0.732855	4.89872	11.3622	0.000749555	0.00882055
AT2G45920	1.72795	2.489	11.3605	0.000750207	0.00882298
AT5G52540	0.978273	3.88486	11.3534	0.000753094	0.00885166
AT1G54575	1.13323	3.60246	11.3504	0.000754337	0.00886099
AT3G18010	1.72685	2.3824	11.3484	0.000755117	0.00886488
AT5G67385	-0.615672	6.02569	11.3409	0.000758179	0.00889555
AT5G52740	2.78125	1.70453	11.3396	0.000758711	0.00889651
AT5G53490	-0.508988	7.22348	11.3373	0.000759641	0.00890213
AT1G08293	4.16165	1.24199	11.3339	0.000761058	0.00891345
AT5G44990	4.62559	1.36617	11.3269	0.00076393	0.00894178
AT2G17190	-0.63223	5.38366	11.3219	0.000765989	0.00895538
AT5G67370	-0.627653	6.10314	11.3219	0.000765998	0.00895538
AT2G21188	1.07097	3.73304	11.3147	0.000768956	0.00898465
AT3G47200	4.37308	1.30457	11.3108	0.000770586	0.00899836
AT1G15175	-1.51343	2.98437	11.3073	0.000772027	0.00900987
AT4G29230	3.34403	1.57154	11.302	0.000774256	0.00903055
AT1G49570	4.50297	1.31121	11.2969	0.000776385	0.00905004
AT1G10522	0.559743	6.32776	11.2905	0.000779045	0.00907167
AT5G16900	4.21362	1.24798	11.2902	0.000779159	0.00907167
AT2G24762	0.938095	4.08149	11.2839	0.000781826	0.00909543
AT1G52400	0.745177	9.68645	11.2832	0.000782121	0.00909543
AT5G61010	1.16295	4.2574	11.2689	0.00078817	0.00915545
AT1G05160	1.34847	3.09423	11.2684	0.000788369	0.00915545
AT1G36050	-0.716143	4.92973	11.2677	0.000788671	0.00915545
AT3G22800	2.16012	2.22121	11.2629	0.00079071	0.00917372
AT4G21280	-0.449054	9.94195	11.2515	0.000795602	0.00922506
AT2G21440	-1.01299	3.79154	11.2493	0.000796541	0.00923053
AT5G58620	1.01655	4.05351	11.2262	0.000806519	0.00934068
AT3G23480	1.45427	3.26591	11.2167	0.000810634	0.00938284
AT3G26030	-0.592098	6.1126	11.2132	0.00081219	0.00939397
AT2G20820	-0.575508	7.00118	11.2112	0.000813036	0.00939397
AT4G23140	3.18635	1.515	11.2108	0.000813227	0.00939397
AT5G03880	-0.497801	7.45798	11.2102	0.000813497	0.00939397
AT3G58850	-0.820122	5.07964	11.199	0.000818436	0.00944548
AT4G12350	4.13773	1.23803	11.1951	0.000820133	0.00945954
AT1G49200	1.42834	3.06321	11.1931	0.000821019	0.00946423
AT5G39050	1.18649	4.60036	11.1902	0.000822303	0.00947351
AT2G05790	-0.546941	6.83715	11.1829	0.000825543	0.0095053
AT3G05840	-0.545579	6.54863	11.1748	0.000829147	0.00953647
AT5G18525	1.14136	3.41943	11.1747	0.000829216	0.00953647
AT4G15390	1.29247	3.55715	11.1732	0.000829856	0.00953827
AT4G09550	-0.918224	4.2061	11.1721	0.000830356	0.00953848
AT1G14780	2.27653	1.95122	11.171	0.000830865	0.00953877
AT4G39710	-0.612019	5.9602	11.1306	0.00084914	0.00974292
AT1G18210	0.664501	5.91234	11.1209	0.000853596	0.00978836
AT3G28890	4.14256	1.23923	11.113	0.000857265	0.0098146
AT3G06575	4.14256	1.23923	11.113	0.000857265	0.0098146
AT1G30160	1.78347	2.29915	11.1126	0.000857434	0.0098146
AT1G77660	2.67915	2.17621	11.1117	0.000857871	0.0098146
AT5G44710	-0.835994	4.44851	11.1094	0.000858931	0.00981498
AT1G29700	-0.661344	5.52297	11.1093	0.00085895	0.00981498
AT5G06330	2.24427	2.11864	11.1084	0.000859394	0.00981498
AT4G25000	4.21565	1.24712	11.1037	0.000861542	0.00983382
AT1G03850	1.1902	3.99775	11.0876	0.000869063	0.00990532
AT2G29320	0.675692	5.34875	11.0871	0.000869324	0.00990532
AT5G59880	-0.43913	8.30269	11.0855	0.000870044	0.00990532
AT1G44820	-0.86324	4.26904	11.0853	0.000870157	0.00990532
AT4G34200	0.693388	6.62266	11.0849	0.000870313	0.00990532
AT5G10150	-1.04846	3.94744	11.0785	0.000873361	0.00993429
AT1G27565	0.806724	4.75053	11.0582	0.00088295	0.0100376
AT1G07930	-0.510303	9.45829	11.0539	0.000884992	0.010055
AT1G03250	-0.745669	4.8307	11.051	0.000886383	0.0100629
AT5G66170	0.917412	4.66869	11.0504	0.000886704	0.0100629
AT4G25900	0.983717	4.87048	11.0478	0.000887943	0.0100677
AT4G11570	-0.623295	6.70378	11.0473	0.000888146	0.0100677
AT1G72180	-0.845859	5.99719	11.0426	0.000890408	0.0100876
AT1G53850	-0.593776	5.77909	11.0413	0.00089105	0.010089
AT4G38340	4.28378	1.25126	11.0383	0.00089247	0.0100993
AT5G34850	-0.490516	6.98204	11.0354	0.000893864	0.0101093
AT2G46140	1.60402	2.51741	11.0302	0.000896378	0.0101297
AT2G19750	-0.5095	7.19832	11.0296	0.00089669	0.0101297
AT3G13435	2.10534	2.05055	11.0271	0.000897885	0.0101374
AT2G29340	0.704578	5.87768	11.0021	0.000910111	0.0102695
AT5G40670	-0.678497	5.43724	10.9961	0.000913036	0.0102967
AT3G63210	0.709436	5.03447	10.9909	0.000915584	0.0103195
AT3G27240	-0.557963	6.18599	10.9843	0.00091888	0.0103465
AT3G09270	0.869486	4.38004	10.984	0.00091903	0.0103465
AT3G19480	-0.762795	4.85992	10.9593	0.000931325	0.010479
AT1G59950	4.70788	1.36949	10.9574	0.000932298	0.010484
AT3G54500	-0.52104	7.07782	10.9504	0.000935837	0.0105178
AT5G13490	0.806823	5.04491	10.9468	0.00093764	0.0105321
AT1G15740	0.592101	5.79087	10.9372	0.000942549	0.0105776
AT3G28290	0.932758	7.03374	10.9359	0.000943206	0.0105776
AT4G01883	-0.8914	4.87026	10.9348	0.000943732	0.0105776
AT1G14150	-0.584706	6.11628	10.9346	0.000943839	0.0105776
AT3G14660	0.528734	6.58772	10.9289	0.000946781	0.0106046
AT2G46505	0.588835	6.52738	10.9256	0.000948425	0.010617
AT3G15950	-0.517596	7.02653	10.9118	0.000955558	0.0106908
AT5G27380	0.67334	5.64116	10.9026	0.000960274	0.0107375
AT2G44735	4.12071	1.23662	10.8991	0.000962136	0.0107522
AT4G01010	1.64413	2.44171	10.8945	0.000964511	0.0107726
AT3G28300	0.93101	7.03616	10.8795	0.000972371	0.0108543
AT5G48450	1.30635	3.00181	10.8773	0.000973489	0.0108606
AT1G70170	3.79188	1.71623	10.8671	0.000978862	0.0109144
AT3G15518	3.2617	1.88556	10.8345	0.000996268	0.0111022
AT5G24650	-0.595751	5.66592	10.8319	0.000997683	0.0111117
AT1G20010	-0.508005	6.85647	10.8265	0.00100057	0.0111376
AT3G18610	2.2421	2.11965	10.825	0.00100141	0.0111406
AT5G48400	4.20582	1.24603	10.8186	0.00100485	0.0111727
AT2G41730	1.66674	2.71312	10.8151	0.00100675	0.0111875
AT1G50480	0.512338	6.84129	10.811	0.00100901	0.0112063
AT1G69680	1.13767	3.43704	10.8088	0.0010102	0.0112133
AT4G39955	1.21437	3.37356	10.7849	0.00102332	0.0113525
AT1G66465	4.23829	1.24789	10.7828	0.00102446	0.0113587
AT2G24180	1.27584	5.17638	10.7808	0.00102556	0.0113646
AT3G54580	1.39856	3.00358	10.7746	0.001029	0.0113937
AT4G27000	-0.544856	6.79559	10.774	0.00102934	0.0113937
AT2G43770	-0.671376	5.25443	10.7714	0.00103081	0.0114005
AT1G01070	1.57193	2.5878	10.7709	0.00103111	0.0114005
AT5G01410	-0.423266	8.32635	10.767	0.00103324	0.0114176
AT3G24982	4.24935	1.24874	10.7611	0.00103654	0.0114477
AT3G08650	-0.735355	5.38837	10.7531	0.00104103	0.0114898
AT5G65760	0.805128	4.75004	10.7523	0.00104152	0.0114898
AT5G62150	2.50571	1.83699	10.7471	0.00104444	0.0115096
AT5G40810	-0.582657	6.46164	10.747	0.00104448	0.0115096
AT2G34480	-0.45208	9.39522	10.7449	0.00104568	0.0115165
AT1G75240	-0.617101	5.48477	10.7398	0.00104853	0.0115415
AT1G28765	1.76457	2.40587	10.7316	0.00105323	0.0115867
AT1G32050	-0.517734	6.70233	10.7246	0.00105718	0.0116237
AT5G57910	1.35779	3.35325	10.711	0.00106502	0.0117034
AT4G30810	0.7475	4.7005	10.7098	0.00106572	0.0117045
AT1G66570	4.4534	1.30869	10.6981	0.00107246	0.011772
AT5G46630	-0.647972	5.76773	10.6958	0.00107382	0.0117804
AT4G13195	1.04933	3.48718	10.6913	0.00107642	0.0118023
AT4G15160	2.24758	2.09595	10.6882	0.00107822	0.0118156
AT2G29720	1.94897	2.78496	10.6849	0.00108015	0.0118302
AT5G11170	-0.502479	6.95022	10.6806	0.00108268	0.0118513
AT1G80830	0.737241	5.02126	10.6769	0.0010848	0.0118665
AT5G14910	-0.488716	7.51351	10.6761	0.00108527	0.0118665
AT1G34030	-0.487102	7.51301	10.6727	0.00108726	0.0118817
AT3G16080	-0.4981	7.72236	10.6636	0.00109264	0.0119339
AT1G02860	-0.988115	3.98584	10.6595	0.00109508	0.0119539
AT5G25770	1.34462	3.22446	10.6486	0.00110152	0.0120175
AT5G01180	3.14463	1.50793	10.6463	0.00110291	0.0120261
AT3G59210	0.859275	4.12728	10.6397	0.00110687	0.0120577
AT4G36640	1.19641	3.95836	10.6391	0.00110724	0.0120577
AT5G47590	1.22996	3.32432	10.6384	0.00110764	0.0120577
AT3G07430	-0.507032	6.76188	10.6295	0.00111297	0.0121091
AT5G09440	0.866197	5.38854	10.6249	0.00111577	0.0121296
AT5G63660	4.16827	1.2428	10.6243	0.00111609	0.0121296
AT3G11430	3.14762	1.51086	10.6144	0.00112213	0.0121865
AT1G59590	2.12023	2.99827	10.6137	0.00112256	0.0121865
AT1G24140	2.80512	1.70727	10.6013	0.00113009	0.0122615
AT3G14680	1.43181	2.81434	10.597	0.00113271	0.0122833
AT4G22750	-0.603289	5.44554	10.5911	0.00113636	0.012316
AT4G34190	-0.42377	8.18686	10.5837	0.00114089	0.0123584
AT1G05960	0.801539	4.71837	10.5785	0.00114413	0.0123866
AT2G46820	-0.443423	10.3888	10.5758	0.0011458	0.012398
AT2G27810	-0.921632	4.42965	10.5725	0.00114782	0.012413
AT3G27940	-2.11447	2.01202	10.5709	0.00114883	0.0124172
AT4G25130	-0.463683	7.54349	10.5698	0.00114949	0.0124175
AT5G41210	0.597458	5.594	10.5553	0.00115854	0.0125085
AT1G10590	-0.497381	6.81887	10.5448	0.00116514	0.0125729
AT5G61910	1.35217	3.03492	10.5181	0.00118212	0.0127491
AT3G04550	-0.654106	5.55359	10.5145	0.00118439	0.0127666
AT2G41230	1.78832	2.30617	10.5121	0.00118593	0.0127708
AT1G30440	-0.782894	5.10948	10.5119	0.00118607	0.0127708
AT1G21660	-0.874604	4.18704	10.5087	0.00118812	0.0127858
AT5G38060	-1.39075	3.14673	10.5011	0.00119301	0.0128315
AT3G50840	1.27288	2.98007	10.4952	0.00119685	0.0128658
AT3G51010	-0.665737	5.43493	10.4908	0.00119972	0.012881
AT4G38680	-0.493397	8.3878	10.4903	0.0012	0.012881
AT5G14000	1.63584	2.62504	10.4896	0.00120047	0.012881
AT5G53300	-0.403256	9.96987	10.489	0.00120088	0.012881
AT3G56110	-0.646189	5.27395	10.4836	0.00120441	0.0129062
AT2G38170	-0.615654	6.97902	10.4834	0.00120452	0.0129062
AT4G32870	2.03224	2.50448	10.4791	0.00120732	0.0129291
AT1G59970	1.63047	2.78402	10.4768	0.00120885	0.0129385
AT4G33380	-0.597615	5.86594	10.4667	0.00121548	0.0130024
AT5G49830	-0.746092	4.69465	10.4625	0.0012182	0.0130245
AT1G30720	1.60134	2.5934	10.4572	0.00122174	0.0130541
AT3G24190	-0.621802	5.86395	10.4563	0.00122229	0.0130541
AT2G29360	-0.564975	6.10653	10.4524	0.00122492	0.0130727
AT3G07330	-0.732193	4.86563	10.4517	0.00122536	0.0130727
AT5G16970	0.635664	6.92205	10.4432	0.00123104	0.0131167
AT4G35090	-0.431344	10.4393	10.4429	0.00123125	0.0131167
AT3G05955	3.17234	1.51462	10.4416	0.00123205	0.0131167
AT1G56550	2.1246	2.05546	10.4415	0.00123214	0.0131167
AT5G41761	2.79094	1.70294	10.4169	0.00124868	0.0132856
AT2G44670	0.58712	6.68927	10.4143	0.00125044	0.0132971
AT2G20290	1.87765	2.37247	10.3984	0.00126126	0.0134043
AT5G16130	-0.480881	8.1729	10.3974	0.00126195	0.0134043
AT5G52920	-0.475307	7.7487	10.3965	0.00126255	0.0134043
AT3G17890	1.08471	3.54808	10.3836	0.00127142	0.0134912
AT4G01390	3.05532	1.46205	10.3811	0.00127311	0.0135019
AT3G03440	2.25765	2.12358	10.3758	0.00127681	0.0135339
AT5G17990	0.868585	5.29549	10.3611	0.00128701	0.0136347
AT1G65290	-0.511626	6.96199	10.3475	0.0012965	0.0137279
AT5G16910	0.828631	4.38748	10.3414	0.00130077	0.0137658
AT2G20450	-0.658869	6.30729	10.3325	0.00130705	0.0138248
AT5G65930	0.88627	3.99349	10.3312	0.00130797	0.0138271
AT3G48700	1.49589	2.78289	10.3297	0.00130905	0.0138283
AT1G21110	1.6959	2.73855	10.329	0.00130954	0.0138283
AT2G21130	1.38927	2.87043	10.3273	0.00131078	0.0138283
AT1G33420	2.37296	1.78648	10.3271	0.00131089	0.0138283
AT2G30550	1.03671	4.09422	10.3258	0.00131183	0.0138309
AT2G26170	1.10226	3.40299	10.3239	0.00131317	0.0138377
AT3G61770	-0.738308	5.0191	10.3217	0.00131472	0.0138466
AT2G25490	-0.973786	5.15117	10.3185	0.00131701	0.0138634
AT3G17670	-1.01745	3.91826	10.3168	0.00131825	0.013869
AT4G22305	1.74626	2.58355	10.3102	0.00132298	0.0139114
AT5G19280	1.05855	3.53481	10.3075	0.00132492	0.0139243
AT1G78270	1.34478	3.13554	10.3034	0.00132784	0.0139476
AT2G31800	0.653357	5.15618	10.2979	0.00133181	0.0139819
AT3G20120	1.11865	3.41472	10.2937	0.00133484	0.0140062
AT1G18810	-0.902405	4.15945	10.2917	0.0013363	0.0140141
AT1G07720	-0.797392	5.00844	10.2886	0.00133852	0.0140274
AT5G07745	4.07597	1.23392	10.288	0.00133899	0.0140274
AT2G42360	2.35073	1.95376	10.2846	0.00134142	0.0140454
AT2G14910	-0.480715	7.41005	10.2798	0.00134493	0.0140747
AT3G28850	1.41583	2.87626	10.268	0.00135355	0.0141575
AT1G75800	0.575484	6.09536	10.2565	0.00136204	0.0142387
AT1G74960	-0.529544	6.59963	10.2543	0.00136366	0.0142481
AT5G23220	2.10955	2.19168	10.2528	0.00136477	0.014249
AT1G14790	1.38213	2.8639	10.2522	0.00136518	0.014249
AT4G36610	2.56838	2.06386	10.249	0.00136757	0.0142664
AT5G43290	2.46165	1.82693	10.2423	0.00137257	0.0143109
AT2G30766	0.62569	6.37035	10.24	0.00137429	0.0143213
AT4G01020	1.01579	3.63944	10.2368	0.00137663	0.0143381
AT2G35790	-0.664906	5.00576	10.2341	0.00137867	0.0143518
AT1G15980	-0.443779	7.4026	10.2281	0.00138318	0.0143912
AT2G25430	-0.529407	6.48259	10.2242	0.00138612	0.0144142
AT4G12030	0.880325	4.345	10.2124	0.00139498	0.0144987
AT5G18170	0.681441	5.91486	10.211	0.00139602	0.0145018
AT2G30740	-0.92061	4.30989	10.2067	0.00139928	0.0145281
AT5G63040	-0.913166	4.02043	10.2046	0.00140089	0.0145371
AT5G37690	1.87928	2.3577	10.1994	0.00140487	0.0145709
AT3G27740	-0.616322	6.10328	10.1976	0.00140625	0.0145775
AT2G43780	-0.935739	4.4112	10.1963	0.0014072	0.0145797
AT5G14240	-0.631848	5.20638	10.1949	0.00140827	0.0145832
AT5G43260	-0.589806	6.05216	10.1919	0.00141057	0.0145993
AT4G36100	3.97671	1.17942	10.1901	0.00141199	0.0146064
AT3G26600	1.17069	3.70308	10.1878	0.00141375	0.0146169
AT5G45170	-0.635413	5.25156	10.1865	0.00141469	0.014619
AT2G01970	-0.548815	6.15191	10.1782	0.00142108	0.0146726
AT2G28190	-0.681468	6.80939	10.1779	0.00142136	0.0146726
AT2G34640	-0.798045	4.7008	10.175	0.00142361	0.014688
AT1G15140	-0.626237	5.66832	10.171	0.0014267	0.0147123
AT4G31730	1.04739	3.48938	10.1693	0.00142801	0.0147181
AT1G13650	-1.01907	4.27912	10.1679	0.00142907	0.0147214
AT2G38210	-0.983895	4.74141	10.1665	0.00143017	0.014725
AT5G57685	0.934437	4.15455	10.1617	0.00143386	0.0147553
AT4G04640	-0.381537	10.0805	10.1597	0.00143544	0.0147639
AT1G75330	-0.576351	5.9513	10.1569	0.00143765	0.0147789
AT4G26200	4.40128	1.25313	10.1534	0.00144037	0.0147992
AT3G51140	-0.672626	5.56241	10.1387	0.00145191	0.01491
AT1G14290	-0.811602	4.75617	10.1362	0.00145384	0.0149221
AT5G14030	-0.563385	6.73391	10.1251	0.00146261	0.0150043
AT1G15110	1.35967	3.16588	10.1199	0.00146676	0.015039
AT1G62380	0.394624	9.19937	10.1181	0.0014682	0.015046
AT3G17520	-1.12765	3.65158	10.1168	0.00146923	0.0150488
AT3G60160	2.43356	1.82372	10.111	0.00147387	0.0150884
AT1G10670	-0.491202	7.02886	10.1089	0.00147556	0.0150979
AT1G51920	4.32053	1.25056	10.1069	0.00147714	0.0151062
AT2G28400	0.615714	5.39578	10.1048	0.00147885	0.015116
AT1G01750	3.07767	1.46801	10.1029	0.00148038	0.0151238
AT4G22214	3.09402	1.4706	10.0937	0.00148775	0.0151911
AT1G64230	0.439265	9.07945	10.079	0.00149968	0.0153051
AT5G12860	-0.44521	7.66158	10.0746	0.0015033	0.0153305
AT2G47180	0.697992	5.41365	10.074	0.00150372	0.0153305
AT1G29290	2.59685	1.87429	10.0719	0.00150548	0.0153405
AT5G67310	4.28044	1.24849	10.0704	0.00150671	0.0153451
AT3G54320	1.14897	3.30441	10.0681	0.00150861	0.0153566
AT1G49750	0.693974	6.44657	10.0661	0.00151019	0.0153647
AT3G28760	-1.47412	2.78041	10.0607	0.00151462	0.0154002
AT1G74420	-4.01866	1.2417	10.0595	0.00151568	0.0154002
AT4G04840	-0.555721	7.73524	10.0591	0.00151601	0.0154002
AT3G16900	4.00359	1.18417	10.0556	0.00151883	0.0154208
AT3G54590	1.67185	2.35423	10.0534	0.00152068	0.0154256
AT2G43090	-0.451749	7.21352	10.053	0.001521	0.0154256
AT3G23470	4.37496	1.25196	10.0522	0.00152164	0.0154256
AT4G19420	0.955243	4.54557	10.0493	0.00152408	0.0154425
AT3G47160	0.726467	4.85116	10.0415	0.00153053	0.0154977
AT3G59150	1.38394	2.99408	10.0399	0.00153185	0.0154977
AT5G01430	-0.732107	4.65596	10.0399	0.00153189	0.0154977
AT5G48485	-0.575904	5.82567	10.0234	0.00154561	0.0156286
AT1G64563	4.03351	1.18668	10.014	0.00155358	0.0157011
AT5G19850	-0.793113	4.36501	10.008	0.00155864	0.0157364
AT1G51800	2.34671	1.95465	10.0079	0.00155867	0.0157364
AT1G29195	2.09765	2.04886	10.003	0.00156283	0.01577
AT3G28270	-0.81022	5.15411	10.0021	0.00156359	0.01577
AT5G42060	0.755175	4.57339	10.0001	0.00156535	0.0157797
AT3G48080	3.0463	1.758	9.99396	0.00157054	0.0158239
AT5G47550	0.621188	5.54065	9.99265	0.00157166	0.0158272
AT5G45320	3.98191	1.18084	9.98609	0.00157727	0.0158755
AT2G01940	1.10422	3.36995	9.97364	0.00158798	0.0159752
AT5G08060	-0.469951	6.93645	9.9706	0.0015906	0.0159881
AT3G27110	-0.739206	4.64069	9.97027	0.00159088	0.0159881
AT4G24760	-0.863288	3.99265	9.96792	0.00159291	0.0160004
AT1G29465	-0.601913	6.11147	9.96157	0.00159842	0.0160475
AT5G19600	1.54913	2.48958	9.96015	0.00159965	0.0160517
AT1G48140	-0.850483	4.08001	9.95683	0.00160254	0.0160726
AT2G02220	1.10093	3.79882	9.9463	0.00161173	0.0161565
AT4G11290	2.33607	2.12783	9.94272	0.00161487	0.0161798
AT5G04130	-0.838153	4.47491	9.92302	0.00163224	0.0163456
AT1G10060	0.738073	4.76248	9.9178	0.00163688	0.0163837
AT1G25390	1.2657	3.23208	9.91599	0.00163849	0.0163915
AT3G57200	-4.02285	1.24251	9.91149	0.0016425	0.0164234
AT3G43800	0.882792	4.27266	9.90466	0.00164861	0.0164761
AT3G60030	-0.577568	5.57907	9.89665	0.00165579	0.0165395
ATCG00300	-2.34469	1.90204	9.89429	0.00165793	0.0165525
AT5G24610	-0.751893	4.67279	9.89219	0.00165982	0.0165565
AT3G11400	-0.497722	6.71081	9.89198	0.00166001	0.0165565
AT2G07815	-1.45151	3.29675	9.88234	0.00166873	0.0166351
AT3G24570	-0.779412	4.59546	9.88045	0.00167044	0.0166437
AT3G58610	-0.39509	8.40669	9.87784	0.00167281	0.0166512
AT3G28510	3.97252	1.17938	9.87778	0.00167287	0.0166512
AT4G36040	0.553392	8.69908	9.87264	0.00167755	0.0166893
AT5G60360	-0.416511	8.85199	9.86967	0.00168025	0.0167022
AT4G00430	-0.448099	8.48825	9.86937	0.00168053	0.0167022
AT5G20400	1.20136	3.53625	9.86815	0.00168165	0.0167049
AT3G02720	-0.567096	5.7985	9.86689	0.00168279	0.0167079
AT3G58810	2.06838	2.02105	9.86548	0.00168409	0.0167123
AT3G50560	-1.40263	2.92536	9.85953	0.00168955	0.0167581
AT4G16740	-3.18276	1.61512	9.85537	0.00169337	0.0167876
AT3G56290	-0.618008	6.92936	9.84679	0.00170129	0.0168553
AT3G13430	1.17823	3.13557	9.84612	0.00170191	0.0168553
AT4G14600	-0.899808	3.9205	9.84405	0.00170382	0.0168658
AT2G40590	-0.512364	6.52887	9.84161	0.00170608	0.0168797
AT1G18500	-0.631094	5.51542	9.83973	0.00170782	0.0168879
AT4G19230	2.15287	2.2225	9.83887	0.00170862	0.0168879
[truncated: 17,759 more rows]
