# Supplementary material for: Nanopore direct RNA sequencing maps the complexity of Arabidopsis mRNA processing and m6A modification
Source: eLife. 2020 Jan 14;9:e49658. doi: 10.7554/eLife.49658 (PMC6959997; doi:10.7554/eLife.49658)
Supplement: Figure 6—source data 4. [file elife-49658-fig6-data4.tds]

col0	25.969999313354492
col0	48.66999816894531
col0	12.609999656677246
col0	34.040000915527344
col0	42.189998626708984
col0	34.540000915527344
col0	32.650001525878906
col0	77.19000244140625
col0	68.31999969482422
col0	18.770000457763672
col0	89.54000091552734
col0	16.190000534057617
col0	38.560001373291016
col0	72.37000274658203
col0	99.95999908447266
col0	224.14999389648438
col0	60.68000030517578
col0	61.5
col0	49.31999969482422
col0	47.849998474121094
col0	70.06999969482422
col0	31.6200008392334
col0	46.4900016784668
col0	87.8499984741211
col0	20.959999084472656
col0	71.95999908447266
col0	21.329999923706055
col0	17.959999084472656
col0	67.8499984741211
col0	40.630001068115234
col0	52.790000915527344
col0	68.06999969482422
col0	37.84000015258789
col0	48.459999084472656
col0	15.59000015258789
col0	13.220000267028809
col0	150.77999877929688
col0	98.9000015258789
col0	71.11000061035156
col0	47.189998626708984
col0	75.54000091552734
col0	40.88999938964844
col0	81.63999938964844
col0	47.119998931884766
col0	28.559999465942383
col0	22.760000228881836
col0	21.299999237060547
col0	15.300000190734863
col0	64.5199966430664
col0	65.83999633789062
col0	61.43000030517578
col0	72.12999725341797
col0	22.260000228881836
col0	12.460000038146973
col0	117.73999786376953
col0	28.3700008392334
col0	65.5199966430664
col0	117.37000274658203
col0	14.039999961853027
col0	41.5
col0	67.2300033569336
col0	43.58000183105469
col0	23.8799991607666
col0	20.729999542236328
col0	50.0
col0	90.94000244140625
col0	68.5
col0	45.29999923706055
col0	88.6500015258789
col0	93.12000274658203
col0	96.06999969482422
col0	32.349998474121094
col0	72.37999725341797
col0	42.040000915527344
col0	31.15999984741211
col0	68.86000061035156
col0	42.279998779296875
col0	67.69000244140625
col0	17.479999542236328
col0	73.20999908447266
col0	113.16000366210938
col0	71.26000213623047
col0	28.8799991607666
col0	66.37999725341797
col0	27.440000534057617
col0	53.13999938964844
col0	109.2699966430664
col0	14.119999885559082
col0	57.2599983215332
col0	72.36000061035156
col0	107.73999786376953
col0	74.08000183105469
col0	63.099998474121094
col0	61.119998931884766
col0	39.68000030517578
col0	111.37000274658203
col0	33.689998626708984
col0	54.7599983215332
col0	84.80000305175781
col0	75.13999938964844
col0	59.68000030517578
col0	38.86000061035156
col0	46.18000030517578
col0	37.290000915527344
col0	28.56999969482422
col0	82.97000122070312
col0	114.16999816894531
col0	53.06999969482422
col0	41.25
col0	56.93000030517578
col0	100.3499984741211
col0	15.550000190734863
col0	49.029998779296875
col0	59.47999954223633
col0	18.549999237060547
col0	63.040000915527344
col0	23.75
col0	77.87000274658203
col0	19.6200008392334
col0	34.09000015258789
col0	41.36000061035156
col0	16.920000076293945
col0	64.93000030517578
col0	48.060001373291016
col0	64.0
col0	84.7699966430664
col0	77.19999694824219
col0	47.040000915527344
col0	77.2300033569336
col0	81.8499984741211
col0	41.83000183105469
col0	29.959999084472656
col0	39.040000915527344
col0	106.11000061035156
col0	52.650001525878906
col0	91.3499984741211
col0	40.529998779296875
col0	12.229999542236328
col0	69.37999725341797
col0	58.52000045776367
col0	59.29999923706055
col0	80.55999755859375
col0	24.280000686645508
col0	59.290000915527344
col0	81.8499984741211
col0	48.0
col0	29.8700008392334
col0	99.95999908447266
col0	32.5
col0	103.41000366210938
col0	27.920000076293945
col0	95.36000061035156
col0	51.5
col0	103.7699966430664
col0	179.0500030517578
col0	65.77999877929688
col0	62.290000915527344
col0	33.81999969482422
col0	51.369998931884766
col0	64.83000183105469
col0	36.84000015258789
col0	52.52000045776367
col0	29.170000076293945
col0	44.79999923706055
col0	65.37999725341797
col0	104.30000305175781
col0	108.5199966430664
col0	32.75
col0	20.549999237060547
col0	62.849998474121094
col0	100.27999877929688
col0	66.2699966430664
col0	96.95999908447266
col0	51.68000030517578
col0	119.23999786376953
col0	115.36000061035156
col0	58.689998626708984
col0	60.959999084472656
col0	102.23999786376953
col0	42.189998626708984
col0	20.350000381469727
col0	17.0
col0	55.27000045776367
col0	112.58999633789062
col0	109.80000305175781
col0	37.939998626708984
col0	48.779998779296875
col0	39.52000045776367
col0	159.57000732421875
col0	81.11000061035156
col0	9.430000305175781
col0	57.33000183105469
col0	39.779998779296875
col0	32.650001525878906
col0	47.900001525878906
col0	34.369998931884766
col0	28.850000381469727
col0	72.0
col0	28.559999465942383
col0	30.799999237060547
col0	39.029998779296875
col0	41.52000045776367
col0	51.68000030517578
col0	70.66999816894531
col0	21.0
col0	24.1200008392334
col0	66.5199966430664
col0	92.43000030517578
col0	75.33000183105469
col0	71.36000061035156
col0	42.68000030517578
col0	19.59000015258789
col0	18.40999984741211
col0	57.279998779296875
col0	29.219999313354492
col0	30.5
col0	74.36000061035156
col0	50.0
col0	63.2599983215332
col0	74.27999877929688
col0	177.85000610351562
col0	50.880001068115234
col0	29.520000457763672
col0	117.36000061035156
col0	39.560001373291016
col0	37.470001220703125
col0	35.41999816894531
col0	77.04000091552734
col0	31.520000457763672
col0	26.299999237060547
col0	61.619998931884766
col0	60.5
col0	120.18000030517578
col0	11.819999694824219
col0	100.3499984741211
col0	53.47999954223633
col0	48.59000015258789
col0	11.210000038146973
col0	21.6200008392334
col0	66.58999633789062
col0	20.43000030517578
col0	97.08000183105469
col0	51.939998626708984
col0	48.40999984741211
col0	46.709999084472656
col0	59.06999969482422
col0	63.75
col0	34.0
col0	38.540000915527344
col0	69.12000274658203
col0	91.80999755859375
col0	97.3499984741211
col0	65.69000244140625
col0	49.220001220703125
col0	27.25
col0	46.810001373291016
col0	39.65999984741211
col0	71.93000030517578
col0	32.58000183105469
col0	77.27999877929688
col0	27.93000030517578
col0	21.1200008392334
col0	18.68000030517578
col0	47.630001068115234
col0	100.3499984741211
col0	58.720001220703125
col0	61.93000030517578
col0	100.06999969482422
col0	103.33000183105469
col0	75.12000274658203
col0	73.47000122070312
col0	63.41999816894531
col0	22.219999313354492
col0	55.88999938964844
col0	87.4800033569336
col0	165.3000030517578
col0	111.43000030517578
col0	85.69000244140625
col0	49.650001525878906
col0	84.76000213623047
col0	94.12000274658203
col0	78.25
col0	32.27000045776367
col0	62.36000061035156
col0	88.04000091552734
col0	89.7699966430664
col0	84.08999633789062
col0	60.5
col0	79.77999877929688
col0	56.93000030517578
col0	65.7699966430664
col0	31.969999313354492
col0	53.93000030517578
col0	25.200000762939453
col0	20.229999542236328
col0	59.220001220703125
col0	59.11000061035156
col0	37.279998779296875
col0	45.189998626708984
col0	109.75
col0	18.40999984741211
col0	73.83000183105469
col0	115.62000274658203
col0	83.95999908447266
col0	39.540000915527344
col0	22.149999618530273
col0	62.43000030517578
col0	76.16000366210938
col0	42.66999816894531
col0	71.83999633789062
col0	57.93000030517578
col0	24.670000076293945
col0	62.040000915527344
col0	73.54000091552734
col0	74.3499984741211
col0	39.13999938964844
col0	28.729999542236328
col0	64.33000183105469
col0	47.97999954223633
col0	63.439998626708984
col0	22.059999465942383
col0	43.58000183105469
col0	22.540000915527344
col0	42.040000915527344
col0	50.22999954223633
col0	90.06999969482422
col0	46.38999938964844
col0	60.88999938964844
col0	44.45000076293945
col0	96.1500015258789
col0	40.08000183105469
col0	23.059999465942383
col0	40.29999923706055
col0	146.8800048828125
col0	7.639999866485596
col0	75.56999969482422
col0	32.349998474121094
col0	15.800000190734863
col0	29.850000381469727
col0	32.689998626708984
col0	70.44999694824219
col0	19.530000686645508
col0	113.62000274658203
col0	83.7699966430664
col0	29.770000457763672
col0	45.540000915527344
col0	26.8700008392334
col0	80.41999816894531
col0	61.83000183105469
col0	56.209999084472656
col0	44.81999969482422
col0	24.450000762939453
col0	100.80999755859375
col0	50.20000076293945
col0	52.689998626708984
col0	45.369998931884766
col0	9.739999771118164
col0	73.41000366210938
col0	117.56999969482422
col0	99.37000274658203
col0	22.860000610351562
col0	64.4000015258789
col0	71.0
col0	58.43000030517578
col0	40.400001525878906
col0	96.08000183105469
col0	15.779999732971191
col0	58.959999084472656
col0	109.08000183105469
col0	33.77000045776367
col0	93.2699966430664
col0	21.219999313354492
col0	52.529998779296875
col0	65.5
col0	71.1500015258789
col0	107.8499984741211
col0	127.30999755859375
col0	37.540000915527344
col0	35.959999084472656
col0	87.80999755859375
col0	103.3499984741211
col0	99.55999755859375
col0	50.31999969482422
col0	37.439998626708984
col0	96.73999786376953
col0	79.63999938964844
col0	61.150001525878906
col0	46.040000915527344
col0	95.19000244140625
col0	67.3499984741211
col0	35.560001373291016
col0	84.04000091552734
col0	80.02999877929688
col0	42.560001373291016
col0	48.959999084472656
col0	93.54000091552734
col0	42.599998474121094
col0	71.0
col0	52.959999084472656
col0	28.639999389648438
col0	82.93000030517578
col0	30.270000457763672
col0	28.520000457763672
col0	48.459999084472656
col0	32.59000015258789
col0	86.70999908447266
col0	63.310001373291016
col0	78.19000244140625
col0	33.72999954223633
col0	63.41999816894531
col0	54.150001525878906
col0	136.97000122070312
col0	49.08000183105469
col0	64.30000305175781
col0	73.52999877929688
col0	25.729999542236328
col0	59.2400016784668
col0	82.33000183105469
col0	75.44999694824219
col0	31.969999313354492
col0	10.460000038146973
col0	23.559999465942383
col0	30.639999389648438
col0	101.91000366210938
col0	34.459999084472656
col0	61.0
col0	41.18000030517578
col0	58.52000045776367
col0	38.689998626708984
col0	62.540000915527344
col0	46.41999816894531
col0	69.43000030517578
col0	46.58000183105469
col0	63.38999938964844
col0	70.91999816894531
col0	72.04000091552734
col0	62.08000183105469
col0	69.27999877929688
col0	50.86000061035156
col0	91.70999908447266
col0	78.80000305175781
col0	60.61000061035156
col0	47.400001525878906
col0	44.66999816894531
col0	83.80999755859375
col0	11.699999809265137
col0	44.41999816894531
col0	78.30000305175781
col0	64.27999877929688
col0	53.290000915527344
col0	38.040000915527344
col0	30.0
col0	80.4000015258789
col0	30.75
col0	46.630001068115234
col0	32.040000915527344
col0	65.3499984741211
col0	90.4800033569336
col0	80.19000244140625
col0	28.84000015258789
col0	33.5
col0	44.560001373291016
col0	46.31999969482422
col0	40.88999938964844
col0	26.059999465942383
col0	72.0
col0	46.650001525878906
col0	41.279998779296875
col0	88.3499984741211
col0	58.2400016784668
col0	36.2599983215332
col0	73.1500015258789
col0	28.0
col0	31.760000228881836
col0	26.0
col0	68.06999969482422
col0	20.420000076293945
col0	87.0
col0	74.87000274658203
col0	42.52000045776367
col0	71.5
col0	54.959999084472656
col0	34.849998474121094
col0	46.310001373291016
col0	107.86000061035156
col0	117.4000015258789
col0	55.7400016784668
col0	76.4800033569336
col0	96.4800033569336
col0	84.20999908447266
col0	61.810001373291016
col0	88.95999908447266
col0	53.439998626708984
col0	43.029998779296875
col0	116.87000274658203
col0	30.709999084472656
col0	60.0
col0	240.4499969482422
col0	36.31999969482422
col0	68.2300033569336
col0	104.5999984741211
col0	68.16999816894531
col0	124.69000244140625
col0	56.540000915527344
col0	62.13999938964844
col0	74.62000274658203
col0	11.289999961853027
col0	90.11000061035156
col0	70.3499984741211
col0	62.810001373291016
col0	58.220001220703125
col0	21.579999923706055
col0	35.959999084472656
col0	56.0
col0	68.06999969482422
col0	30.049999237060547
col0	28.850000381469727
col0	60.08000183105469
col0	50.5099983215332
col0	79.12000274658203
col0	146.14999389648438
col0	37.25
col0	48.560001373291016
col0	50.13999938964844
col0	69.30999755859375
col0	18.309999465942383
col0	50.709999084472656
col0	60.119998931884766
col0	74.3499984741211
col0	66.80999755859375
col0	87.83999633789062
col0	70.70999908447266
col0	132.97000122070312
col0	16.399999618530273
col0	95.5199966430664
col0	79.80000305175781
col0	53.189998626708984
col0	55.77000045776367
col0	74.91000366210938
col0	42.63999938964844
col0	114.91999816894531
col0	53.209999084472656
col0	43.29999923706055
col0	55.06999969482422
col0	73.69000244140625
col0	36.540000915527344
col0	66.80999755859375
col0	41.349998474121094
col0	38.20000076293945
col0	62.84000015258789
col0	75.80999755859375
col0	53.040000915527344
col0	43.41999816894531
col0	88.11000061035156
col0	9.869999885559082
col0	72.1500015258789
col0	94.83999633789062
col0	89.63999938964844
col0	81.31999969482422
col0	8.829999923706055
col0	25.260000228881836
col0	36.560001373291016
col0	52.099998474121094
col0	116.30000305175781
col0	40.619998931884766
col0	32.93000030517578
col0	29.5
col0	58.439998626708984
col0	100.44000244140625
col0	51.77000045776367
col0	39.75
col0	70.91999816894531
col0	39.290000915527344
col0	89.54000091552734
col0	47.790000915527344
col0	65.69000244140625
col0	54.38999938964844
col0	57.31999969482422
col0	89.30999755859375
col0	112.79000091552734
col0	79.27999877929688
col0	30.700000762939453
col0	56.54999923706055
col0	47.290000915527344
col0	17.56999969482422
col0	45.0
col0	78.54000091552734
col0	48.47999954223633
col0	91.68000030517578
col0	24.06999969482422
col0	80.5
col0	82.37000274658203
col0	24.770000457763672
col0	44.439998626708984
col0	64.0
col0	37.0
col0	25.459999084472656
col0	78.5199966430664
col0	119.06999969482422
col0	78.19000244140625
col0	50.93000030517578
col0	34.93000030517578
col0	30.850000381469727
col0	73.69000244140625
col0	34.2400016784668
col0	20.280000686645508
col0	40.20000076293945
col0	116.8499984741211
col0	48.650001525878906
col0	28.110000610351562
col0	29.860000610351562
col0	105.23999786376953
col0	47.7400016784668
col0	47.029998779296875
col0	153.14999389648438
col0	43.880001068115234
col0	23.0
col0	124.54000091552734
col0	150.02999877929688
col0	68.30000305175781
col0	121.79000091552734
col0	62.88999938964844
col0	73.56999969482422
col0	86.58000183105469
col0	30.540000915527344
col0	61.869998931884766
col0	36.79999923706055
col0	54.83000183105469
col0	41.959999084472656
col0	120.81999969482422
col0	126.43000030517578
col0	39.63999938964844
col0	16.670000076293945
col0	123.0
col0	62.209999084472656
col0	80.2699966430664
col0	85.54000091552734
col0	91.69000244140625
col0	14.220000267028809
col0	64.91999816894531
col0	38.79999923706055
col0	63.86000061035156
col0	43.650001525878906
col0	105.5
col0	59.33000183105469
col0	46.2400016784668
col0	41.47999954223633
col0	70.33000183105469
col0	57.31999969482422
col0	24.06999969482422
col0	18.639999389648438
col0	36.7599983215332
col0	27.31999969482422
col0	107.73999786376953
col0	36.72999954223633
col0	36.220001220703125
col0	63.06999969482422
col0	71.11000061035156
col0	18.850000381469727
col0	98.06999969482422
col0	35.0
col0	68.62000274658203
col0	59.95000076293945
col0	62.13999938964844
col0	93.61000061035156
col0	77.08000183105469
col0	52.540000915527344
col0	68.3499984741211
col0	42.06999969482422
col0	20.829999923706055
col0	35.91999816894531
col0	50.369998931884766
col0	62.79999923706055
col0	78.5199966430664
col0	63.20000076293945
col0	75.12000274658203
col0	38.709999084472656
col0	128.36000061035156
col0	32.599998474121094
col0	59.36000061035156
col0	56.099998474121094
col0	186.19000244140625
col0	26.770000457763672
col0	75.12000274658203
col0	22.139999389648438
col0	62.0
col0	37.56999969482422
col0	50.29999923706055
col0	26.649999618530273
col0	77.62000274658203
col0	59.369998931884766
col0	40.790000915527344
col0	93.02999877929688
col0	58.36000061035156
col0	52.90999984741211
col0	57.349998474121094
col0	35.31999969482422
col0	130.19000244140625
col0	70.44000244140625
col0	84.55000305175781
col0	22.709999084472656
col0	22.1299991607666
col0	40.189998626708984
col0	65.30999755859375
col0	32.709999084472656
col0	30.239999771118164
col0	49.59000015258789
col0	46.83000183105469
col0	69.22000122070312
col0	37.880001068115234
col0	61.880001068115234
col0	42.16999816894531
col0	38.72999954223633
col0	21.329999923706055
col0	74.58000183105469
col0	42.209999084472656
col0	18.84000015258789
col0	93.0
col0	43.65999984741211
col0	86.19000244140625
col0	53.790000915527344
col0	18.270000457763672
col0	30.959999084472656
col0	46.84000015258789
col0	36.72999954223633
col0	13.210000038146973
col0	25.6200008392334
col0	49.7400016784668
col0	79.83000183105469
col0	74.19999694824219
col0	89.47000122070312
col0	61.029998779296875
col0	89.29000091552734
col0	75.0
col0	68.1500015258789
col0	65.45999908447266
col0	23.5
col0	91.26000213623047
col0	49.880001068115234
col0	88.79000091552734
col0	38.150001525878906
col0	31.93000030517578
col0	29.030000686645508
col0	69.95999908447266
col0	57.81999969482422
col0	30.299999237060547
col0	80.8499984741211
col0	137.97000122070312
col0	85.33000183105469
col0	44.88999938964844
col0	30.389999389648438
col0	93.19000244140625
col0	67.31999969482422
col0	30.3700008392334
col0	16.030000686645508
col0	47.31999969482422
col0	15.869999885559082
col0	13.829999923706055
col0	84.08000183105469
col0	79.5999984741211
col0	54.06999969482422
col0	104.06999969482422
col0	43.34000015258789
col0	110.5199966430664
col0	68.69000244140625
col0	29.8700008392334
col0	49.91999816894531
col0	39.720001220703125
col0	18.719999313354492
col0	80.19000244140625
col0	26.549999237060547
col0	16.729999542236328
col0	34.83000183105469
col0	34.040000915527344
col0	36.650001525878906
col0	32.65999984741211
col0	84.37000274658203
col0	42.959999084472656
col0	34.560001373291016
col0	92.08000183105469
col0	56.72999954223633
col0	56.77000045776367
col0	67.91999816894531
col0	35.369998931884766
col0	85.69999694824219
col0	67.76000213623047
col0	69.0
col0	40.900001525878906
col0	49.83000183105469
col0	62.380001068115234
col0	39.790000915527344
col0	84.22000122070312
col0	124.29000091552734
col0	150.07000732421875
col0	37.61000061035156
col0	52.720001220703125
col0	41.720001220703125
col0	107.30000305175781
col0	29.270000457763672
col0	58.40999984741211
col0	47.029998779296875
col0	45.959999084472656
col0	51.06999969482422
col0	165.82000732421875
col0	21.959999084472656
col0	55.41999816894531
col0	78.95999908447266
col0	53.18000030517578
col0	10.329999923706055
col0	98.70999908447266
col0	65.47000122070312
col0	35.15999984741211
col0	45.810001373291016
col0	29.790000915527344
col0	67.4000015258789
col0	41.150001525878906
col0	65.23999786376953
col0	64.80000305175781
col0	66.25
col0	189.3000030517578
col0	62.36000061035156
col0	48.7599983215332
col0	106.27999877929688
col0	55.88999938964844
col0	30.549999237060547
col0	28.93000030517578
col0	20.350000381469727
col0	17.040000915527344
col0	57.93000030517578
col0	40.77000045776367
col0	46.38999938964844
col0	76.9000015258789
col0	44.70000076293945
col0	32.279998779296875
col0	90.87999725341797
col0	41.33000183105469
col0	78.33000183105469
col0	36.34000015258789
col0	36.400001525878906
col0	16.459999084472656
col0	62.70000076293945
col0	13.350000381469727
col0	28.280000686645508
col0	33.36000061035156
col0	51.689998626708984
col0	109.04000091552734
col0	19.8799991607666
col0	149.0
col0	74.20999908447266
col0	90.51000213623047
col0	47.18000030517578
col0	59.27000045776367
col0	28.8799991607666
col0	54.0
col0	102.41999816894531
col0	64.94000244140625
col0	22.0
col0	102.36000061035156
col0	86.73999786376953
col0	19.290000915527344
col0	119.30999755859375
col0	189.97999572753906
col0	28.0
col0	81.45999908447266
col0	31.459999084472656
col0	47.849998474121094
col0	75.52999877929688
col0	22.700000762939453
col0	59.93000030517578
col0	28.0
col0	15.300000190734863
col0	35.900001525878906
col0	125.30999755859375
col0	87.80999755859375
col0	58.91999816894531
col0	34.849998474121094
col0	59.27000045776367
col0	78.19999694824219
col0	53.2400016784668
col0	66.69999694824219
col0	46.279998779296875
col0	67.8499984741211
col0	63.849998474121094
col0	53.90999984741211
col0	54.41999816894531
col0	60.810001373291016
col0	73.7300033569336
col0	56.349998474121094
col0	81.93000030517578
col0	66.55999755859375
col0	29.100000381469727
col0	90.5999984741211
col0	75.79000091552734
col0	30.899999618530273
col0	71.75
col0	176.9600067138672
col0	21.56999969482422
col0	33.22999954223633
col0	94.63999938964844
col0	38.689998626708984
col0	23.25
col0	39.349998474121094
col0	76.11000061035156
col0	43.900001525878906
col0	50.720001220703125
col0	57.0
col0	49.08000183105469
col0	40.83000183105469
col0	98.5199966430664
col0	98.95999908447266
col0	15.300000190734863
col0	12.180000305175781
col0	57.31999969482422
col0	34.81999969482422
col0	32.869998931884766
col0	19.40999984741211
col0	40.560001373291016
col0	75.16999816894531
col0	40.349998474121094
col0	3.5799999237060547
col0	81.55999755859375
col0	92.4800033569336
col0	62.849998474121094
col0	392.44000244140625
col0	98.38999938964844
col0	95.30999755859375
col0	71.7699966430664
col0	16.479999542236328
col0	90.41999816894531
col0	20.079999923706055
col0	29.920000076293945
col0	58.52000045776367
col0	17.170000076293945
col0	15.670000076293945
col0	103.04000091552734
col0	21.559999465942383
col0	60.81999969482422
col0	14.180000305175781
col0	37.029998779296875
col0	42.119998931884766
col0	77.2300033569336
col0	50.68000030517578
col0	50.58000183105469
col0	81.7699966430664
col0	52.11000061035156
col0	45.900001525878906
col0	46.189998626708984
col0	126.29000091552734
col0	59.68000030517578
col0	74.37999725341797
col0	15.890000343322754
col0	37.439998626708984
col0	63.2599983215332
col0	29.3799991607666
col0	36.33000183105469
col0	53.86000061035156
col0	116.16000366210938
col0	23.270000457763672
col0	71.7300033569336
col0	45.70000076293945
col0	120.95999908447266
col0	54.349998474121094
col0	87.7300033569336
col0	97.31999969482422
col0	68.95999908447266
col0	93.47000122070312
col0	62.16999816894531
col0	78.69999694824219
col0	42.77000045776367
col0	42.970001220703125
col0	16.479999542236328
col0	28.5
col0	36.560001373291016
col0	35.4900016784668
col0	20.25
col0	74.44999694824219
col0	89.44999694824219
col0	46.810001373291016
col0	38.540000915527344
col0	64.56999969482422
col0	151.7100067138672
col0	94.29000091552734
col0	15.25
col0	78.87000274658203
col0	21.790000915527344
col0	31.8799991607666
col0	24.959999084472656
col0	19.899999618530273
col0	80.91999816894531
col0	89.3499984741211
col0	115.45999908447266
col0	106.1500015258789
col0	41.119998931884766
col0	67.77999877929688
col0	57.0
col0	29.90999984741211
col0	98.83000183105469
col0	77.29000091552734
col0	29.860000610351562
col0	81.04000091552734
col0	80.04000091552734
col0	40.810001373291016
col0	16.459999084472656
col0	177.7899932861328
col0	25.479999542236328
col0	67.95999908447266
col0	21.139999389648438
col0	73.79000091552734
col0	73.45999908447266
col0	68.5199966430664
col0	82.56999969482422
col0	61.0
col0	29.170000076293945
col0	60.119998931884766
col0	59.560001373291016
col0	96.68000030517578
col0	16.1299991607666
col0	42.0
col0	57.0
col0	34.119998931884766
col0	48.56999969482422
col0	50.619998931884766
col0	25.920000076293945
col0	30.079999923706055
col0	77.88999938964844
col0	71.04000091552734
col0	114.27999877929688
col0	25.329999923706055
col0	71.7300033569336
col0	75.2300033569336
col0	79.87000274658203
col0	50.47999954223633
col0	16.75
col0	180.5399932861328
col0	39.06999969482422
col0	57.130001068115234
col0	43.459999084472656
col0	66.83999633789062
col0	63.29999923706055
col0	81.25
col0	61.31999969482422
col0	109.22000122070312
col0	71.81999969482422
col0	55.220001220703125
col0	79.45999908447266
col0	78.80000305175781
col0	38.0
col0	57.970001220703125
col0	61.880001068115234
col0	16.100000381469727
col0	418.8299865722656
col0	96.62999725341797
col0	16.1200008392334
col0	39.349998474121094
col0	45.2400016784668
col0	44.810001373291016
col0	54.0
col0	42.88999938964844
col0	73.55999755859375
col0	80.80000305175781
col0	60.52000045776367
col0	84.95999908447266
col0	104.2699966430664
col0	81.06999969482422
col0	69.95999908447266
col0	31.15999984741211
col0	95.70999908447266
col0	12.8100004196167
col0	18.229999542236328
col0	93.5199966430664
col0	31.440000534057617
col0	28.700000762939453
col0	108.41999816894531
col0	43.18000030517578
col0	38.790000915527344
col0	22.479999542236328
col0	65.08000183105469
col0	34.209999084472656
col0	42.150001525878906
col0	43.349998474121094
col0	126.54000091552734
col0	12.90999984741211
col0	61.869998931884766
col0	62.31999969482422
col0	40.310001373291016
col0	26.450000762939453
col0	82.79000091552734
col0	84.79000091552734
col0	88.19000244140625
col0	87.87999725341797
col0	27.59000015258789
col0	77.91999816894531
col0	49.529998779296875
col0	70.5199966430664
col0	15.210000038146973
col0	12.0
col0	52.91999816894531
col0	21.309999465942383
col0	29.809999465942383
col0	87.68000030517578
col0	88.58999633789062
col0	119.66999816894531
col0	71.4800033569336
col0	32.5
col0	64.06999969482422
col0	60.41999816894531
col0	57.560001373291016
col0	41.15999984741211
col0	36.2400016784668
col0	42.619998931884766
col0	41.08000183105469
col0	43.58000183105469
col0	42.72999954223633
col0	26.940000534057617
col0	101.79000091552734
col0	31.860000610351562
col0	42.599998474121094
col0	42.59000015258789
col0	66.38999938964844
col0	40.61000061035156
col0	33.15999984741211
col0	28.459999084472656
col0	61.91999816894531
col0	49.27000045776367
col0	49.27000045776367
col0	60.540000915527344
col0	38.41999816894531
col0	76.30999755859375
col0	72.72000122070312
col0	46.369998931884766
col0	39.58000183105469
col0	43.810001373291016
col0	74.11000061035156
col0	59.099998474121094
col0	21.329999923706055
col0	46.380001068115234
col0	64.44000244140625
col0	18.75
col0	17.360000610351562
col0	19.809999465942383
col0	45.77000045776367
col0	67.37999725341797
col0	16.690000534057617
col0	74.44999694824219
col0	72.6500015258789
col0	30.559999465942383
col0	31.850000381469727
col0	63.599998474121094
col0	104.20999908447266
col0	106.80000305175781
col0	40.040000915527344
col0	100.62000274658203
col0	55.45000076293945
col0	40.349998474121094
col0	50.119998931884766
col0	102.56999969482422
col0	58.13999938964844
col0	27.959999084472656
col0	76.11000061035156
col0	24.450000762939453
col0	157.19000244140625
col0	55.22999954223633
col0	69.04000091552734
col0	78.54000091552734
col0	43.650001525878906
col0	61.02000045776367
col0	105.1500015258789
col0	18.719999313354492
col0	37.880001068115234
col0	39.18000030517578
col0	42.47999954223633
col0	99.05999755859375
col0	99.37000274658203
col0	78.2300033569336
col0	25.670000076293945
col0	70.38999938964844
col0	19.799999237060547
col0	81.0999984741211
col0	30.729999542236328
col0	78.87000274658203
col0	24.600000381469727
col0	35.540000915527344
col0	61.040000915527344
col0	14.25
col0	57.29999923706055
col0	69.79000091552734
col0	31.15999984741211
col0	76.70999908447266
col0	52.84000015258789
col0	34.52000045776367
col0	51.720001220703125
col0	53.959999084472656
col0	21.920000076293945
col0	35.5
col0	65.12000274658203
col0	77.0
col0	59.459999084472656
col0	45.599998474121094
col0	76.19999694824219
col0	38.59000015258789
col0	41.959999084472656
col0	27.200000762939453
col0	69.37000274658203
col0	34.68000030517578
col0	40.06999969482422
col0	33.66999816894531
col0	27.040000915527344
col0	43.380001068115234
col0	31.780000686645508
col0	43.869998931884766
col0	51.5
col0	48.66999816894531
col0	47.52000045776367
col0	109.8499984741211
col0	66.54000091552734
col0	15.460000038146973
col0	45.22999954223633
col0	98.54000091552734
col0	39.279998779296875
col0	50.70000076293945
col0	38.150001525878906
col0	63.2400016784668
col0	106.62000274658203
col0	16.59000015258789
col0	127.4800033569336
col0	27.1200008392334
col0	94.41999816894531
col0	95.44999694824219
col0	136.64999389648438
col0	12.600000381469727
col0	86.5199966430664
col0	88.30999755859375
col0	56.689998626708984
col0	55.93000030517578
col0	22.350000381469727
col0	32.689998626708984
col0	19.540000915527344
col0	64.80999755859375
col0	23.3700008392334
col0	48.88999938964844
col0	47.310001373291016
col0	12.520000457763672
col0	45.650001525878906
col0	39.119998931884766
col0	65.27999877929688
col0	29.559999465942383
col0	47.709999084472656
col0	49.880001068115234
col0	28.809999465942383
col0	66.37999725341797
col0	17.25
col0	32.58000183105469
col0	39.06999969482422
col0	45.630001068115234
col0	60.66999816894531
col0	51.06999969482422
col0	33.400001525878906
col0	102.0
col0	125.06999969482422
col0	94.83000183105469
col0	68.31999969482422
col0	87.12000274658203
col0	20.700000762939453
col0	77.55000305175781
col0	85.12000274658203
col0	29.520000457763672
col0	73.3499984741211
col0	48.52000045776367
col0	17.920000076293945
col0	51.93000030517578
col0	34.189998626708984
col0	57.40999984741211
col0	18.149999618530273
col0	73.87999725341797
col0	32.61000061035156
col0	59.79999923706055
col0	37.47999954223633
col0	66.70999908447266
col0	14.75
col0	77.12000274658203
col0	58.959999084472656
col0	38.810001373291016
col0	74.04000091552734
col0	40.959999084472656
col0	90.83000183105469
col0	42.2400016784668
col0	27.209999084472656
col0	61.810001373291016
col0	83.22000122070312
col0	41.43000030517578
col0	182.22999572753906
col0	64.79000091552734
col0	55.310001373291016
col0	114.87000274658203
col0	60.040000915527344
col0	33.52000045776367
col0	15.329999923706055
col0	80.2699966430664
col0	17.260000228881836
col0	76.0
col0	73.91999816894531
col0	38.02000045776367
col0	49.619998931884766
col0	97.58000183105469
col0	113.5
col0	54.189998626708984
col0	53.459999084472656
col0	90.70999908447266
col0	33.08000183105469
col0	103.20999908447266
col0	18.610000610351562
col0	32.54999923706055
col0	86.26000213623047
col0	73.12999725341797
col0	37.36000061035156
col0	45.47999954223633
col0	21.15999984741211
col0	48.61000061035156
col0	20.760000228881836
col0	51.400001525878906
col0	39.11000061035156
col0	85.70999908447266
col0	83.44000244140625
col0	54.31999969482422
col0	10.640000343322754
col0	61.91999816894531
col0	31.770000457763672
col0	29.459999084472656
col0	122.08999633789062
col0	95.91999816894531
col0	73.95999908447266
col0	51.099998474121094
col0	101.62000274658203
col0	45.540000915527344
col0	14.479999542236328
col0	35.040000915527344
col0	35.959999084472656
col0	140.36000061035156
col0	71.54000091552734
col0	77.41999816894531
col0	47.27000045776367
col0	35.380001068115234
col0	34.2599983215332
col0	43.22999954223633
col0	47.16999816894531
col0	32.810001373291016
col0	32.810001373291016
col0	60.040000915527344
col0	88.79000091552734
col0	15.09000015258789
col0	53.810001373291016
col0	51.560001373291016
col0	37.310001373291016
col0	55.91999816894531
col0	54.7599983215332
col0	72.0
col0	187.36000061035156
col0	79.83000183105469
col0	55.720001220703125
col0	67.79000091552734
col0	67.19000244140625
col0	70.30999755859375
col0	73.1500015258789
col0	60.279998779296875
col0	15.5
col0	58.47999954223633
col0	68.62999725341797
col0	52.310001373291016
col0	68.97000122070312
col0	55.40999984741211
col0	94.27999877929688
col0	37.959999084472656
col0	16.559999465942383
col0	76.8499984741211
col0	19.040000915527344
col0	17.31999969482422
col0	30.639999389648438
col0	58.88999938964844
col0	64.88999938964844
col0	58.91999816894531
col0	32.59000015258789
col0	65.2699966430664
col0	106.08000183105469
col0	16.040000915527344
col0	73.45999908447266
col0	82.91999816894531
col0	74.80000305175781
col0	79.06999969482422
col0	58.40999984741211
col0	65.4800033569336
col0	54.880001068115234
col0	29.899999618530273
col0	105.06999969482422
col0	39.13999938964844
col0	115.63999938964844
col0	60.72999954223633
col0	123.23999786376953
col0	45.52000045776367
col0	15.0
col0	26.549999237060547
col0	149.1199951171875
col0	75.26000213623047
col0	87.91999816894531
col0	77.18000030517578
col0	60.91999816894531
col0	67.12999725341797
col0	36.959999084472656
col0	54.59000015258789
col0	33.86000061035156
col0	43.11000061035156
col0	81.66999816894531
col0	69.04000091552734
col0	40.2400016784668
col0	11.699999809265137
col0	80.6500015258789
col0	53.959999084472656
col0	123.5
col0	93.62000274658203
col0	25.780000686645508
col0	77.69999694824219
col0	38.79999923706055
col0	105.87999725341797
col0	32.040000915527344
col0	48.66999816894531
col0	75.62000274658203
col0	37.43000030517578
col0	46.5
col0	100.37999725341797
col0	69.95999908447266
col0	26.420000076293945
col0	104.08000183105469
col0	34.5
col0	53.439998626708984
col0	50.25
col0	64.37000274658203
col0	64.93000030517578
col0	55.869998931884766
col0	93.2699966430664
col0	83.88999938964844
col0	23.31999969482422
col0	58.880001068115234
col0	7.75
col0	34.099998474121094
col0	67.11000061035156
col0	12.100000381469727
col0	46.630001068115234
col0	58.849998474121094
col0	90.08999633789062
col0	131.1300048828125
col0	52.65999984741211
col0	61.619998931884766
col0	54.81999969482422
col0	39.0
col0	56.810001373291016
col0	71.04000091552734
col0	57.06999969482422
col0	93.18000030517578
col0	91.44000244140625
col0	42.0
col0	34.2400016784668
col0	63.45000076293945
col0	41.68000030517578
col0	28.68000030517578
col0	70.86000061035156
col0	54.2599983215332
col0	51.959999084472656
col0	23.260000228881836
col0	68.18000030517578
col0	79.69000244140625
col0	160.57000732421875
col0	57.5
col0	34.36000061035156
col0	57.06999969482422
col0	104.58000183105469
col0	74.62000274658203
col0	93.6500015258789
col0	34.77000045776367
col0	77.06999969482422
col0	121.62000274658203
col0	35.279998779296875
col0	31.68000030517578
col0	39.59000015258789
col0	132.47999572753906
col0	78.62000274658203
col0	76.88999938964844
col0	73.0999984741211
col0	130.1999969482422
col0	106.23999786376953
col0	80.8499984741211
col0	36.7599983215332
col0	38.5
col0	178.5500030517578
col0	76.72000122070312
col0	26.1200008392334
col0	42.93000030517578
col0	82.91999816894531
col0	77.26000213623047
col0	43.900001525878906
col0	33.20000076293945
col0	53.189998626708984
col0	32.810001373291016
col0	20.040000915527344
col0	44.959999084472656
col0	74.22000122070312
col0	43.099998474121094
col0	56.650001525878906
col0	10.960000038146973
col0	14.420000076293945
col0	52.83000183105469
col0	92.19999694824219
col0	48.060001373291016
col0	74.16000366210938
col0	41.119998931884766
col0	63.7400016784668
col0	14.260000228881836
col0	43.349998474121094
col0	27.229999542236328
col0	94.5199966430664
col0	31.229999542236328
col0	82.5199966430664
col0	12.430000305175781
col0	54.88999938964844
col0	20.700000762939453
col0	66.83000183105469
col0	48.70000076293945
col0	43.880001068115234
col0	65.69000244140625
col0	106.88999938964844
col0	125.87000274658203
col0	38.959999084472656
col0	55.56999969482422
col0	58.61000061035156
col0	25.1299991607666
col0	64.62000274658203
col0	180.4499969482422
col0	36.79999923706055
col0	79.54000091552734
col0	63.099998474121094
col0	63.119998931884766
col0	67.88999938964844
col0	80.37000274658203
col0	43.349998474121094
col0	49.63999938964844
col0	21.299999237060547
col0	95.41999816894531
col0	80.44000244140625
col0	204.8800048828125
col0	36.16999816894531
col0	87.02999877929688
col0	61.0
col0	38.5
col0	79.22000122070312
col0	86.79000091552734
col0	30.6299991607666
col0	12.579999923706055
col0	33.84000015258789
col0	75.41999816894531
col0	14.069999694824219
col0	58.47999954223633
col0	69.76000213623047
col0	25.610000610351562
col0	45.95000076293945
col0	83.7699966430664
col0	15.1899995803833
col0	49.220001220703125
col0	61.61000061035156
col0	33.93000030517578
col0	135.92999267578125
col0	94.58999633789062
col0	69.44000244140625
col0	24.1200008392334
col0	17.209999084472656
col0	41.43000030517578
col0	53.2400016784668
col0	129.82000732421875
col0	72.04000091552734
col0	26.959999084472656
col0	33.380001068115234
col0	78.91999816894531
col0	36.81999969482422
col0	91.66000366210938
col0	56.2400016784668
col0	33.689998626708984
col0	68.73999786376953
col0	50.2400016784668
col0	111.62000274658203
col0	45.790000915527344
col0	44.040000915527344
col0	63.15999984741211
col0	92.20999908447266
col0	79.30999755859375
col0	96.80999755859375
col0	32.099998474121094
col0	16.639999389648438
col0	88.91999816894531
col0	135.49000549316406
col0	54.060001373291016
col0	37.540000915527344
col0	44.209999084472656
col0	143.75999450683594
col0	78.83999633789062
col0	79.45999908447266
col0	24.530000686645508
col0	28.709999084472656
col0	41.119998931884766
col0	37.849998474121094
col0	73.20999908447266
col0	66.80999755859375
col0	39.560001373291016
col0	401.67999267578125
col0	48.45000076293945
col0	79.77999877929688
col0	92.7300033569336
col0	43.83000183105469
col0	81.86000061035156
col0	53.27000045776367
col0	13.369999885559082
col0	40.959999084472656
col0	54.349998474121094
col0	58.540000915527344
col0	72.4000015258789
col0	42.41999816894531
col0	135.72999572753906
col0	96.69999694824219
col0	54.439998626708984
col0	71.38999938964844
col0	11.399999618530273
col0	60.79999923706055
col0	39.869998931884766
col0	29.219999313354492
col0	56.150001525878906
col0	41.31999969482422
col0	58.31999969482422
col0	36.459999084472656
col0	19.809999465942383
col0	60.13999938964844
col0	163.22999572753906
col0	61.54999923706055
col0	68.37999725341797
col0	69.27999877929688
col0	60.369998931884766
col0	31.940000534057617
col0	57.68000030517578
col0	38.470001220703125
col0	96.72000122070312
col0	47.63999938964844
col0	28.290000915527344
col0	164.77000427246094
col0	51.959999084472656
col0	36.90999984741211
col0	87.19000244140625
col0	9.970000267028809
col0	145.5399932861328
col0	57.7400016784668
col0	47.58000183105469
col0	90.75
col0	11.880000114440918
col0	36.2400016784668
col0	59.900001525878906
col0	101.08000183105469
col0	61.72999954223633
col0	11.680000305175781
col0	130.05999755859375
col0	67.41999816894531
col0	61.0
col0	57.86000061035156
col0	23.479999542236328
col0	17.40999984741211
col0	60.08000183105469
col0	80.87000274658203
col0	130.66000366210938
col0	93.5199966430664
col0	47.0
col0	39.36000061035156
col0	158.14999389648438
col0	50.31999969482422
col0	21.56999969482422
col0	22.719999313354492
col0	39.61000061035156
col0	34.810001373291016
col0	35.08000183105469
col0	85.5999984741211
col0	17.670000076293945
col0	55.06999969482422
col0	67.19000244140625
col0	63.189998626708984
col0	54.25
col0	63.52000045776367
col0	18.959999084472656
col0	134.36000061035156
col0	113.87999725341797
col0	15.970000267028809
col0	58.72999954223633
col0	34.790000915527344
col0	73.29000091552734
col0	37.59000015258789
col0	120.02999877929688
col0	31.860000610351562
col0	45.88999938964844
col0	43.439998626708984
col0	27.1200008392334
col0	52.93000030517578
col0	70.70999908447266
col0	35.29999923706055
col0	97.80999755859375
col0	42.0
col0	57.2599983215332
col0	39.88999938964844
col0	39.810001373291016
col0	69.5999984741211
col0	44.29999923706055
col0	79.31999969482422
col0	75.31999969482422
col0	33.040000915527344
col0	64.81999969482422
col0	34.47999954223633
col0	111.91999816894531
col0	33.45000076293945
col0	22.450000762939453
col0	58.619998931884766
col0	37.439998626708984
col0	56.720001220703125
col0	62.0
col0	33.47999954223633
col0	37.150001525878906
col0	53.029998779296875
col0	57.93000030517578
col0	169.0800018310547
col0	100.7699966430664
col0	24.170000076293945
col0	47.959999084472656
col0	77.80999755859375
col0	93.73999786376953
col0	44.88999938964844
col0	105.20999908447266
col0	46.38999938964844
col0	99.69000244140625
col0	28.0
col0	63.47999954223633
col0	27.520000457763672
col0	55.560001373291016
col0	55.56999969482422
col0	48.689998626708984
col0	89.80999755859375
col0	19.0
col0	70.79000091552734
col0	62.619998931884766
col0	36.33000183105469
col0	38.56999969482422
col0	65.95999908447266
col0	16.079999923706055
col0	35.689998626708984
col0	34.619998931884766
col0	18.290000915527344
col0	63.68000030517578
col0	32.560001373291016
col0	117.94000244140625
col0	35.72999954223633
col0	21.190000534057617
col0	75.4000015258789
col0	90.88999938964844
col0	86.36000061035156
col0	35.880001068115234
col0	46.380001068115234
col0	71.30999755859375
col0	30.959999084472656
col0	67.31999969482422
col0	54.439998626708984
col0	55.70000076293945
col0	12.960000038146973
col0	15.079999923706055
col0	39.439998626708984
col0	48.2400016784668
col0	64.4800033569336
col0	59.59000015258789
col0	69.63999938964844
col0	34.369998931884766
col0	89.3499984741211
col0	38.75
col0	51.849998474121094
col0	78.30999755859375
col0	37.650001525878906
col0	22.899999618530273
col0	40.36000061035156
col0	43.06999969482422
col0	45.849998474121094
col0	103.7699966430664
col0	18.209999084472656
col0	55.75
col0	70.4800033569336
col0	53.040000915527344
col0	54.7400016784668
col0	75.0999984741211
col0	51.209999084472656
col0	50.689998626708984
col0	74.5999984741211
col0	56.88999938964844
col0	83.93000030517578
col0	48.720001220703125
col0	47.72999954223633
col0	65.69000244140625
col0	30.420000076293945
col0	81.76000213623047
col0	89.4000015258789
col0	61.560001373291016
col0	50.0
col0	42.630001068115234
col0	121.68000030517578
col0	79.91999816894531
col0	71.83000183105469
col0	78.08000183105469
col0	71.83999633789062
col0	71.36000061035156
col0	39.439998626708984
col0	39.06999969482422
col0	26.280000686645508
col0	23.110000610351562
col0	96.16999816894531
col0	87.02999877929688
col0	64.5199966430664
col0	51.470001220703125
col0	107.61000061035156
col0	82.54000091552734
col0	9.619999885559082
col0	33.380001068115234
col0	12.869999885559082
col0	23.540000915527344
col0	25.329999923706055
col0	27.540000915527344
col0	56.540000915527344
col0	28.299999237060547
col0	44.869998931884766
col0	76.16999816894531
col0	28.6200008392334
col0	54.7599983215332
col0	19.440000534057617
col0	75.1500015258789
col0	60.959999084472656
col0	53.959999084472656
col0	22.479999542236328
col0	77.87999725341797
col0	52.93000030517578
col0	33.650001525878906
col0	68.68000030517578
col0	36.7599983215332
col0	32.91999816894531
col0	22.350000381469727
col0	33.349998474121094
col0	75.27999877929688
col0	101.43000030517578
col0	74.70999908447266
col0	84.73999786376953
col0	41.880001068115234
col0	49.83000183105469
col0	59.95000076293945
col0	52.83000183105469
col0	76.95999908447266
col0	72.0
col0	71.87000274658203
col0	42.959999084472656
col0	20.40999984741211
col0	80.51000213623047
col0	116.29000091552734
col0	104.66999816894531
col0	89.69000244140625
col0	38.779998779296875
col0	42.38999938964844
col0	77.83999633789062
col0	63.310001373291016
col0	83.38999938964844
col0	42.119998931884766
col0	65.7699966430664
col0	116.45999908447266
col0	21.3799991607666
col0	46.79999923706055
col0	11.029999732971191
col0	14.289999961853027
col0	194.47999572753906
col0	144.85000610351562
col0	22.809999465942383
col0	34.18000030517578
col0	24.75
col0	92.33000183105469
col0	65.12000274658203
col0	45.619998931884766
col0	41.459999084472656
col0	16.360000610351562
col0	84.51000213623047
col0	54.91999816894531
col0	90.33000183105469
col0	68.83999633789062
col0	37.599998474121094
col0	37.0
col0	15.819999694824219
col0	117.97000122070312
col0	72.0
col0	39.7400016784668
col0	163.5500030517578
col0	91.12000274658203
col0	70.04000091552734
col0	24.0
col0	42.0
col0	35.68000030517578
col0	53.540000915527344
col0	44.310001373291016
col0	50.849998474121094
col0	49.189998626708984
col0	37.650001525878906
col0	92.95999908447266
col0	30.360000610351562
col0	38.290000915527344
col0	19.399999618530273
col0	85.55999755859375
col0	77.37999725341797
col0	48.939998626708984
col0	69.16999816894531
col0	61.2599983215332
col0	43.0
col0	62.959999084472656
col0	63.29999923706055
col0	29.200000762939453
col0	107.66999816894531
col0	44.470001220703125
col0	62.310001373291016
col0	78.95999908447266
col0	92.37999725341797
col0	58.150001525878906
col0	107.20999908447266
col0	20.030000686645508
col0	125.77999877929688
col0	70.97000122070312
col0	54.11000061035156
col0	41.5
col0	64.12000274658203
col0	91.5
col0	24.6200008392334
col0	52.20000076293945
col0	20.479999542236328
col0	20.1200008392334
col0	80.79000091552734
col0	148.8300018310547
col0	23.790000915527344
col0	84.43000030517578
col0	23.739999771118164
col0	31.270000457763672
col0	64.69000244140625
col0	80.45999908447266
col0	74.43000030517578
col0	59.41999816894531
col0	50.189998626708984
col0	83.55999755859375
col0	53.68000030517578
col0	83.5999984741211
col0	63.599998474121094
col0	36.189998626708984
col0	22.790000915527344
col0	34.2599983215332
col0	33.40999984741211
col0	70.75
col0	37.08000183105469
col0	59.38999938964844
col0	50.2400016784668
col0	24.25
col0	34.08000183105469
col0	66.51000213623047
col0	32.279998779296875
col0	20.040000915527344
col0	83.95999908447266
col0	50.900001525878906
col0	118.88999938964844
col0	52.560001373291016
col0	70.47000122070312
col0	36.650001525878906
col0	42.58000183105469
col0	52.52000045776367
col0	13.859999656677246
col0	37.27000045776367
col0	23.43000030517578
col0	17.399999618530273
col0	29.389999389648438
col0	36.0
col0	47.22999954223633
col0	108.55999755859375
col0	35.369998931884766
col0	125.0999984741211
col0	36.61000061035156
col0	48.84000015258789
col0	23.399999618530273
col0	39.70000076293945
col0	101.30999755859375
col0	76.66999816894531
col0	10.079999923706055
col0	53.7400016784668
col0	71.63999938964844
col0	17.0
col0	24.170000076293945
col0	19.40999984741211
col0	30.81999969482422
col0	20.84000015258789
col0	28.729999542236328
[truncated: 172,719 more rows]
